# Supplementary material for: Protective effects of dietary grape against atopic dermatitis-like skin lesions in NC/NgaTndCrlj mice
Source: Front Immunol. 2023 Jan 19;13:1051472. doi: 10.3389/fimmu.2022.1051472 (PMC9893861; doi:10.3389/fimmu.2022.1051472)
Supplement: Supplementary file 1 [file Table_3.xlsx]

## Sheet: 713 proteins
Supplementary Table S3
Identified proteins through Nano-ESI ultra high resolution Q Exactive SIEVE analysis						Normalised Ratios
					Atopic		5% Grape
					Dermatitis	Normal	Powder
Protein ID	Description	Peptides	Frames	Hits	Control	Control	Prevention
SP://M0QWY5	M0QWY5_MOUSE Uncharacterized protein OS=Mus musculus PE=4 SV=1	2	2	6	1	1.66125	2.44309
SP://E9Q411	E9Q411_MOUSE Protein Nbas OS=Mus musculus GN=Nbas PE=2 SV=1	3	3	3	1	1.08127	2.27559
SP://Q63870	CO7A1_MOUSE Collagen alpha_1(VII) chain OS=Mus musculus GN=Col7a1 PE=2 SV=3	4	4	6	1	2.89154	2.04647
SP://Q8BU11	TOX4_MOUSE TOX high mobility group box family member 4 OS=Mus musculus GN=Tox4 PE=1 SV=3	2	2	9	1	1.70067	2.03503
SP://Q6X7S9	EID2_MOUSE EP300_interacting inhibitor of differentiation 2 OS=Mus musculus GN=Eid2 PE=1 SV=1	2	2	10	1	1.60226	1.87056
SP://Q6NZI9	Q6NZI9_MOUSE Protein Zfp180 OS=Mus musculus GN=Zfp180 PE=2 SV=1	2	2	2	1	1.57105	1.7883
SP://P07310	KCRM_MOUSE Creatine kinase M_type OS=Mus musculus GN=Ckm PE=1 SV=1	9	12	714	1	1.57137	1.7844
SP://P62192	PRS4_MOUSE 26S protease regulatory subunit 4 OS=Mus musculus GN=Psmc1 PE=1 SV=1	2	2	3	1	1.84034	1.77618
SP://P13439	UMPS_MOUSE Uridine 5__monophosphate synthase OS=Mus musculus GN=Umps PE=2 SV=3	3	3	123	1	2.08648	1.73918
SP://Q19LI2	A1BG_MOUSE Alpha_1B_glycoprotein OS=Mus musculus GN=A1bg PE=1 SV=1	6	6	200	1	5.27206	1.72614
SP://Q8VFF2	Q8VFF2_MOUSE MCG64019 OS=Mus musculus GN=Olfr850 PE=3 SV=1	2	2	2	1	2.52739	1.72143
SP://Q8BMC3	SHC2_MOUSE SHC_transforming protein 2 OS=Mus musculus GN=Shc2 PE=1 SV=3	4	3	10	1	1.56093	1.67625
SP://O08797	O08797_MOUSE Protein Serpinb9 OS=Mus musculus GN=Serpinb9 PE=2 SV=1	2	2	3	1	2.63147	1.66505
SP://P35492	HUTH_MOUSE Histidine ammonia_lyase OS=Mus musculus GN=Hal PE=1 SV=1	2	2	13	1	1.33712	1.66405
SP://E9Q9B3	E9Q9B3_MOUSE Protein Spryd3 OS=Mus musculus GN=Spryd3 PE=2 SV=1	2	2	5	1	1.60014	1.65928
SP://Q3V1D5	PLPL1_MOUSE Patatin_like phospholipase domain_containing protein 1 OS=Mus musculus GN=Pnpla1 PE=2 SV=1	2	2	27	1	1.54488	1.65728
SP://P47739	AL3A1_MOUSE Aldehyde dehydrogenase_ dimeric NADP_preferring OS=Mus musculus GN=Aldh3a1 PE=2 SV=2	6	6	89	1	4.17086	1.65603
SP://Q8CF94	RHD_MOUSE Blood group Rh(D) polypeptide OS=Mus musculus GN=Rhd PE=2 SV=1	2	2	3	1	1.38018	1.64178
SP://F6QJ89	F6QJ89_MOUSE Microcephalin (Fragment) OS=Mus musculus GN=Mcph1 PE=2 SV=1	2	1	40	1	1.80525	1.63793
SP://Q2EY15	PRTG_MOUSE Protogenin OS=Mus musculus GN=Prtg PE=2 SV=1	2	2	3	1	1.80083	1.61413
SP://Q8BHK9	ERC6L_MOUSE DNA excision repair protein ERCC_6_like OS=Mus musculus GN=Ercc6l PE=1 SV=1	2	2	49	1	1.30316	1.60907
SP://B2RQG2	B2RQG2_MOUSE PHD finger protein 3 OS=Mus musculus GN=Phf3 PE=2 SV=1	2	2	21	1	1.0866	1.59633
SP://Q8R429	AT2A1_MOUSE Sarcoplasmic/endoplasmic reticulum calcium ATPase 1 OS=Mus musculus GN=Atp2a1 PE=2 SV=1	5	6	273	1	1.46095	1.58934
SP://E9PUN6	E9PUN6_MOUSE Protein Adamts9 OS=Mus musculus GN=Adamts9 PE=2 SV=1	2	1	7	1	0.87659	1.58153
SP://Q3U515	VWCE_MOUSE von Willebrand factor C and EGF domain_containing protein OS=Mus musculus GN=Vwce PE=2 SV=2	2	1	32	1	1.67441	1.58013
SP://P20357	MTAP2_MOUSE Microtubule_associated protein 2 OS=Mus musculus GN=Map2 PE=1 SV=2	2	2	2	1	3.19006	1.56221
SP://P52480-2	KPYM_MOUSE Isoform M1 of Pyruvate kinase PKM OS=Mus musculus GN=Pkm	2	2	32	1	1.40918	1.55724
SP://Q9EP66	HCAR2_MOUSE Hydroxycarboxylic acid receptor 2 OS=Mus musculus GN=Hcar2 PE=1 SV=1	2	3	4	1	1.25622	1.55477
SP://Q00519	XDH_MOUSE Xanthine dehydrogenase/oxidase OS=Mus musculus GN=Xdh PE=1 SV=5	2	2	6	1	1.35809	1.54151
SP://Q8BFQ3	OGR1_MOUSE Ovarian cancer G_protein coupled receptor 1 OS=Mus musculus GN=Gpr68 PE=2 SV=1	2	2	6	1	1.62285	1.54134
SP://Q8R0Z6	ANGL6_MOUSE Angiopoietin_related protein 6 OS=Mus musculus GN=Angptl6 PE=2 SV=1	2	1	8	1	3.3264	1.53863
SP://Q9R1J0	NSDHL_MOUSE Sterol_4_alpha_carboxylate 3_dehydrogenase_ decarboxylating OS=Mus musculus GN=Nsdhl PE=2 SV=1	2	2	33	1	1.38098	1.53388
SP://E9Q368	E9Q368_MOUSE Protein Gm17296 OS=Mus musculus GN=Gm17296 PE=4 SV=1	2	2	3	1	1.45782	1.52932
SP://Q7TNR6	IGS21_MOUSE Immunoglobulin superfamily member 21 OS=Mus musculus GN=Igsf21 PE=2 SV=1	2	2	9	1	1.53977	1.5129
SP://Q8VDC1	FYCO1_MOUSE FYVE and coiled_coil domain_containing protein 1 OS=Mus musculus GN=Fyco1 PE=1 SV=1	2	2	3	1	1.40565	1.51239
SP://P70670	NACAM_MOUSE Nascent polypeptide_associated complex subunit alpha_ muscle_specific form OS=Mus musculus GN=Naca PE=1 SV=2	2	2	5	1	2.65964	1.51187
SP://E9Q8T7	E9Q8T7_MOUSE Protein Dnah1 OS=Mus musculus GN=Dnah1 PE=4 SV=1	3	3	19	1	1.41272	1.4942
SP://Q9JJY3	NSMA2_MOUSE Sphingomyelin phosphodiesterase 3 OS=Mus musculus GN=Smpd3 PE=1 SV=1	2	2	2	1	1.49611	1.48973
SP://E9PX57	E9PX57_MOUSE Kinesin_like protein KIF21B OS=Mus musculus GN=Kif6 PE=2 SV=1	2	2	2	1	1.3126	1.48931
SP://E9Q9W1	E9Q9W1_MOUSE Protein 4930432E11Rik OS=Mus musculus GN=4930432E11Rik PE=4 SV=1	2	2	3	1	1.55598	1.48731
SP://Q8BY46	ZN574_MOUSE Zinc finger protein 574 OS=Mus musculus GN=Znf574 PE=2 SV=1	2	2	4	1	1.67454	1.48699
SP://Q8BHB0	NOD1_MOUSE Nucleotide_binding oligomerization domain_containing protein 1 OS=Mus musculus GN=Nod1 PE=2 SV=1	2	4	92	1	2.18074	1.48683
SP://P20152	VIME_MOUSE Vimentin OS=Mus musculus GN=Vim PE=1 SV=3	3	4	96	1	0.904723	1.48647
SP://Q8CFV9	RIFK_MOUSE Riboflavin kinase OS=Mus musculus GN=Rfk PE=1 SV=2	2	2	3	1	1.5651	1.4864
SP://Q80UG2	PLXA4_MOUSE Plexin_A4 OS=Mus musculus GN=Plxna4 PE=1 SV=3	2	2	4	1	1.43013	1.48317
SP://E9Q9F7	E9Q9F7_MOUSE Protein Ccdc146 OS=Mus musculus GN=Ccdc146 PE=2 SV=1	2	2	5	1	2.02434	1.4779
SP://Q8R2A2	Q8R2A2_MOUSE Protein Vmn1r230 OS=Mus musculus GN=Vmn1r230 PE=4 SV=1	2	2	19	1	1.80741	1.46506
SP://E9Q309	E9Q309_MOUSE Protein Cep350 OS=Mus musculus GN=Cep350 PE=2 SV=1	3	4	7	1	1.74367	1.46162
SP://Q8QZT1	THIL_MOUSE Acetyl_CoA acetyltransferase_ mitochondrial OS=Mus musculus GN=Acat1 PE=1 SV=1	2	2	37	1	1.89674	1.45723
SP://A2AHJ4	BRWD3_MOUSE Bromodomain and WD repeat_containing protein 3 OS=Mus musculus GN=Brwd3 PE=2 SV=1	2	2	76	1	2.14503	1.44813
SP://Q3V3W4	Q3V3W4_MOUSE Protein Zbtb2 OS=Mus musculus GN=Zbtb2 PE=2 SV=1	3	2	16	1	1.57998	1.44496
SP://Q3UHA3	SPTCS_MOUSE Spatacsin OS=Mus musculus GN=Spg11 PE=2 SV=3	3	3	3	1	1.57237	1.44291
SP://Q8JZR0	ACSL5_MOUSE Long_chain_fatty_acid__CoA ligase 5 OS=Mus musculus GN=Acsl5 PE=2 SV=1	2	3	4	1	1.25784	1.44196
SP://P59598	ASXL1_MOUSE Putative Polycomb group protein ASXL1 OS=Mus musculus GN=Asxl1 PE=1 SV=1	2	2	3	1	3.11514	1.43256
SP://P07724	ALBU_MOUSE Serum albumin OS=Mus musculus GN=Alb PE=1 SV=3	32	64	4611	1	1.36132	1.4305
SP://G3X9J0	G3X9J0_MOUSE MCG122846 OS=Mus musculus GN=Sipa1l3 PE=4 SV=1	4	6	54	1	1.64019	1.42403
SP://E9PUV7	E9PUV7_MOUSE Protein Gm872 OS=Mus musculus GN=Gm872 PE=2 SV=1	2	2	4	1	1.15188	1.4178
SP://Q91VW5	GOGA4_MOUSE Golgin subfamily A member 4 OS=Mus musculus GN=Golga4 PE=1 SV=2	2	2	7	1	1.54091	1.41371
SP://Q9Z268	RASL1_MOUSE RasGAP_activating_like protein 1 OS=Mus musculus GN=Rasal1 PE=2 SV=2	2	2	10	1	2.5609	1.40861
SP://Q78J03	MSRB2_MOUSE Methionine_R_sulfoxide reductase B2_ mitochondrial OS=Mus musculus GN=Msrb2 PE=1 SV=1	2	3	10	1	1.18142	1.40557
SP://Q8BTI9	PK3CB_MOUSE Phosphatidylinositol 4_5_bisphosphate 3_kinase catalytic subunit beta isoform OS=Mus musculus GN=Pik3cb PE=1 SV=2	3	3	6	1	1.6673	1.40428
SP://Q8BJY1	PSMD5_MOUSE 26S proteasome non_ATPase regulatory subunit 5 OS=Mus musculus GN=Psmd5 PE=1 SV=4	2	2	10	1	1.21652	1.40382
SP://J3QNS6	J3QNS6_MOUSE Uncharacterized protein OS=Mus musculus GN=Gm7104 PE=4 SV=1	2	2	2	1	1.81023	1.40145
SP://Q62445	SP4_MOUSE Transcription factor Sp4 OS=Mus musculus GN=Sp4 PE=2 SV=2	2	2	2	1	2.70057	1.40072
SP://Q9DCW4	ETFB_MOUSE Electron transfer flavoprotein subunit beta OS=Mus musculus GN=Etfb PE=1 SV=3	2	2	21	1	1.56444	1.39826
SP://A2A9I7	DMRTB_MOUSE Doublesex_ and mab_3_related transcription factor B1 OS=Mus musculus GN=Dmrtb1 PE=2 SV=1	2	1	7	1	1.68474	1.39814
SP://Q8C5X1	Q8C5X1_MOUSE Protein 4931406P16Rik OS=Mus musculus GN=4931406P16Rik PE=2 SV=1	2	2	8	1	1.04842	1.39811
SP://Q5U464	ASAP3_MOUSE Arf_GAP with SH3 domain_ ANK repeat and PH domain_containing protein 3 OS=Mus musculus GN=Asap3 PE=2 SV=1	4	4	23	1	1.93825	1.39706
SP://A2AVA0	SVEP1_MOUSE Sushi_ von Willebrand factor type A_ EGF and pentraxin domain_containing protein 1 OS=Mus musculus GN=Svep1 PE=1 SV=1	2	2	2	1	1.19895	1.39326
SP://E9Q5I3	E9Q5I3_MOUSE Protein Muc5b OS=Mus musculus GN=Muc5b PE=2 SV=1	2	2	2	1	1.69322	1.39182
SP://Q9JLI2	Q9JLI2_MOUSE Collagen type V alpha 3 chain OS=Mus musculus GN=Col5a3 PE=2 SV=1	2	3	24	1	1.64409	1.39143
SP://E9Q9G3	E9Q9G3_MOUSE Protein Zfp938 OS=Mus musculus GN=Zfp938 PE=2 SV=1	4	3	11	1	2.55792	1.39112
SP://E9PV86	E9PV86_MOUSE Protein Mctp1 OS=Mus musculus GN=Mctp1 PE=2 SV=1	2	3	4	1	1.66309	1.38468
SP://Q9CWF6	BBS2_MOUSE Bardet_Biedl syndrome 2 protein homolog OS=Mus musculus GN=Bbs2 PE=2 SV=1	2	2	4	1	1.4169	1.38346
SP://Q8VCI7	SWAP1_MOUSE ATPase SWSAP1 OS=Mus musculus GN=Swsap1 PE=2 SV=2	3	2	27	1	1.96397	1.38162
SP://Q99KR7	PPIF_MOUSE Peptidyl_prolyl cis_trans isomerase F_ mitochondrial OS=Mus musculus GN=Ppif PE=1 SV=1	2	2	18	1	1.30515	1.38096
SP://P59509	ATS19_MOUSE A disintegrin and metalloproteinase with thrombospondin motifs 19 OS=Mus musculus GN=Adamts19 PE=2 SV=1	2	2	3	1	1.10677	1.37134
SP://O35544	EAA4_MOUSE Excitatory amino acid transporter 4 OS=Mus musculus GN=Slc1a6 PE=2 SV=1	2	2	2	1	2.40896	1.37097
SP://A2A3V2	S2543_MOUSE Solute carrier family 25 member 43 OS=Mus musculus GN=Slc25a43 PE=2 SV=1	3	3	3	1	1.83322	1.36352
SP://Q8BKS9	K0020_MOUSE Pumilio domain_containing protein KIAA0020 OS=Mus musculus GN=Kiaa0020 PE=2 SV=2	2	2	56	1	1.3719	1.36334
SP://B2RXC2	B2RXC2_MOUSE Inositol 1_4_5_trisphosphate 3_kinase B OS=Mus musculus GN=Itpkb PE=2 SV=1	2	2	2	1	1.53231	1.36302
SP://Q9WVE8	PACN2_MOUSE Protein kinase C and casein kinase substrate in neurons protein 2 OS=Mus musculus GN=Pacsin2 PE=1 SV=1	2	2	14	1	1.60582	1.36299
SP://Q80TL0	PPM1E_MOUSE Protein phosphatase 1E OS=Mus musculus GN=Ppm1e PE=1 SV=2	3	3	3	1	3.23956	1.36276
SP://Q8VDY9	CAAP1_MOUSE Caspase activity and apoptosis inhibitor 1 OS=Mus musculus GN=Caap1 PE=1 SV=2	2	2	5	1	2.30316	1.36271
SP://P22518	CLK1_MOUSE Dual specificity protein kinase CLK1 OS=Mus musculus GN=Clk1 PE=1 SV=2	2	2	2	1	1.56888	1.36132
SP://Q76KJ5	RPA34_MOUSE DNA_directed RNA polymerase I subunit RPA34 OS=Mus musculus GN=Cd3eap PE=1 SV=2	4	4	6	1	1.20929	1.35707
SP://Q80X89	UD2A1_MOUSE UDP_glucuronosyltransferase 2A1 OS=Mus musculus GN=Ugt2a1 PE=2 SV=1	2	2	2	1	2.58888	1.35651
SP://E9Q616	E9Q616_MOUSE Protein Ahnak OS=Mus musculus GN=Ahnak PE=2 SV=1	11	10	320	1	1.40356	1.3558
SP://P16054	KPCE_MOUSE Protein kinase C epsilon type OS=Mus musculus GN=Prkce PE=1 SV=1	3	4	49	1	3.20635	1.35497
SP://A2RSQ0	DEN5B_MOUSE DENN domain_containing protein 5B OS=Mus musculus GN=Dennd5b PE=1 SV=2	3	3	4	1	1.11961	1.3542
SP://Q3USB7	PLCL1_MOUSE Inactive phospholipase C_like protein 1 OS=Mus musculus GN=Plcl1 PE=1 SV=3	2	2	3	1	1.70144	1.35168
SP://P19096	FAS_MOUSE Fatty acid synthase OS=Mus musculus GN=Fasn PE=1 SV=2	21	21	519	1	3.41748	1.35041
SP://Q6PCS8	Q6PCS8_MOUSE Protein Zbtb40 OS=Mus musculus GN=Zbtb40 PE=2 SV=1	2	2	5	1	1.48896	1.34999
SP://Q3TZL0	Q3TZL0_MOUSE Protein Gm14226 OS=Mus musculus GN=Gm14226 PE=2 SV=1	2	2	3	1	1.49649	1.34984
SP://Q9CW03	SMC3_MOUSE Structural maintenance of chromosomes protein 3 OS=Mus musculus GN=Smc3 PE=1 SV=2	2	3	181	1	1.30757	1.34697
SP://Q61033	LAP2A_MOUSE Lamina_associated polypeptide 2_ isoforms alpha/zeta OS=Mus musculus GN=Tmpo PE=1 SV=4	3	3	11	1	1.64608	1.34676
SP://Q8CDN1	CC020_MOUSE Uncharacterized protein C3orf20 homolog OS=Mus musculus PE=2 SV=1	2	2	6	1	1.42629	1.3411
SP://Q9Z183	PADI4_MOUSE Protein_arginine deiminase type_4 OS=Mus musculus GN=Padi4 PE=2 SV=3	2	2	3	1	1.4567	1.33763
SP://P51885	LUM_MOUSE Lumican OS=Mus musculus GN=Lum PE=1 SV=2	7	7	289	1	2.03945	1.33473
SP://O88705	HCN3_MOUSE Potassium/sodium hyperpolarization_activated cyclic nucleotide_gated channel 3 OS=Mus musculus GN=Hcn3 PE=1 SV=1	2	2	2	1	1.25786	1.33197
SP://P21661	NEC2_MOUSE Neuroendocrine convertase 2 OS=Mus musculus GN=Pcsk2 PE=2 SV=1	2	2	2	1	1.02693	1.32535
SP://Q3U435	MMP25_MOUSE Matrix metalloproteinase_25 OS=Mus musculus GN=Mmp25 PE=2 SV=1	2	3	26	1	1.70919	1.32306
SP://P16015	CAH3_MOUSE Carbonic anhydrase 3 OS=Mus musculus GN=Ca3 PE=1 SV=3	6	7	469	1	2.11779	1.32246
SP://Q9QZC2	PLXC1_MOUSE Plexin_C1 OS=Mus musculus GN=Plxnc1 PE=1 SV=1	2	2	3	1	1.38895	1.31436
SP://Q8CFG0	SULF2_MOUSE Extracellular sulfatase Sulf_2 OS=Mus musculus GN=Sulf2 PE=2 SV=2	2	2	12	1	1.40675	1.31381
SP://P27659	RL3_MOUSE 60S ribosomal protein L3 OS=Mus musculus GN=Rpl3 PE=2 SV=3	2	2	19	1	1.15455	1.31171
SP://Q8C5R2	PRSR2_MOUSE Proline and serine_rich protein 2 OS=Mus musculus GN=Proser2 PE=1 SV=3	2	2	2	1	2.05451	1.31154
SP://Q6PFD6	KI18B_MOUSE Kinesin_like protein KIF18B OS=Mus musculus GN=Kif18b PE=2 SV=2	3	4	75	1	1.21015	1.31119
SP://Q8VD65	PI3R4_MOUSE Phosphoinositide 3_kinase regulatory subunit 4 OS=Mus musculus GN=Pik3r4 PE=1 SV=3	3	3	5	1	0.983316	1.31075
SP://Q9QXH4	ITAX_MOUSE Integrin alpha_X OS=Mus musculus GN=Itgax PE=2 SV=1	2	2	3	1	1.52535	1.31067
SP://Q9D3J5	ANR22_MOUSE Ankyrin repeat domain_containing protein 22 OS=Mus musculus GN=Ankrd22 PE=2 SV=1	2	2	2	1	1.21472	1.30964
SP://O35125	LRC23_MOUSE Leucine_rich repeat_containing protein 23 OS=Mus musculus GN=Lrrc23 PE=2 SV=1	2	2	24	1	1.94576	1.30622
SP://Q9D3U4	Q9D3U4_MOUSE MCG53108 OS=Mus musculus GN=Rbm31y PE=2 SV=1	2	2	13	1	1.78495	1.30254
SP://Q9CW46	RAVR1_MOUSE Ribonucleoprotein PTB_binding 1 OS=Mus musculus GN=Raver1 PE=1 SV=2	2	2	2	1	2.06949	1.29967
SP://Q99JY0	ECHB_MOUSE Trifunctional enzyme subunit beta_ mitochondrial OS=Mus musculus GN=Hadhb PE=1 SV=1	2	2	10	1	1.56948	1.29802
SP://P04117	FABP4_MOUSE Fatty acid_binding protein_ adipocyte OS=Mus musculus GN=Fabp4 PE=1 SV=3	6	6	526	1	2.47889	1.29754
SP://E9Q4Y4	E9Q4Y4_MOUSE Protein Cep192 OS=Mus musculus GN=Cep192 PE=2 SV=1	2	2	8	1	1.2421	1.29638
SP://O55234	PSB5_MOUSE Proteasome subunit beta type_5 OS=Mus musculus GN=Psmb5 PE=1 SV=3	2	2	29	1	2.95169	1.29552
SP://P60330	ESPL1_MOUSE Separin OS=Mus musculus GN=Espl1 PE=1 SV=1	2	2	9	1	1.62846	1.29486
SP://O35393	EFNB3_MOUSE Ephrin_B3 OS=Mus musculus GN=Efnb3 PE=1 SV=1	3	3	12	1	1.56355	1.29435
SP://O09159	MA2B1_MOUSE Lysosomal alpha_mannosidase OS=Mus musculus GN=Man2b1 PE=2 SV=4	2	2	9	1	0.969	1.29351
SP://O70209	PDLI3_MOUSE PDZ and LIM domain protein 3 OS=Mus musculus GN=Pdlim3 PE=1 SV=1	2	2	2	1	1.53566	1.29318
SP://Q9CZU6	CISY_MOUSE Citrate synthase_ mitochondrial OS=Mus musculus GN=Cs PE=1 SV=1	5	5	182	1	1.35444	1.29266
SP://P59240	NPHP4_MOUSE Nephrocystin_4 OS=Mus musculus GN=Nphp4 PE=1 SV=2	4	4	13	1	1.48824	1.29112
SP://O54693-5	EDA_MOUSE Isoform TAC of Ectodysplasin_A OS=Mus musculus GN=Eda	2	2	2	1	1.44322	1.29047
SP://Q9D180	WDR65_MOUSE WD repeat_containing protein 65 OS=Mus musculus GN=Wdr65 PE=2 SV=3	2	2	4	1	1.49492	1.28758
SP://Q65CL1	CTNA3_MOUSE Catenin alpha_3 OS=Mus musculus GN=Ctnna3 PE=1 SV=2	2	3	35	1	1.13087	1.2867
SP://J3QMA4	J3QMA4_MOUSE Protein Zfp870 OS=Mus musculus GN=Zfp870 PE=4 SV=1	2	1	5	1	1.86904	1.28431
SP://P11862	GAS2_MOUSE Growth arrest_specific protein 2 OS=Mus musculus GN=Gas2 PE=1 SV=1	3	3	6	1	1.64694	1.28406
SP://P40124	CAP1_MOUSE Adenylyl cyclase_associated protein 1 OS=Mus musculus GN=Cap1 PE=1 SV=4	2	2	42	1	1.33122	1.28151
SP://Q8K1R7	NEK9_MOUSE Serine/threonine_protein kinase Nek9 OS=Mus musculus GN=Nek9 PE=1 SV=2	2	2	26	1	1.42016	1.27913
SP://P47857	K6PF_MOUSE 6_phosphofructokinase_ muscle type OS=Mus musculus GN=Pfkm PE=1 SV=3	2	2	35	1	1.20394	1.27792
SP://B2KF50	B2KF50_MOUSE Protein Uhrf1bp1 OS=Mus musculus GN=Uhrf1bp1 PE=2 SV=1	2	2	6	1	1.26443	1.27574
SP://Q91Z67	SRGP2_MOUSE SLIT_ROBO Rho GTPase_activating protein 2 OS=Mus musculus GN=Srgap2 PE=1 SV=2	2	2	4	1	1.72674	1.27339
SP://Q9CQN1	TRAP1_MOUSE Heat shock protein 75 kDa_ mitochondrial OS=Mus musculus GN=Trap1 PE=1 SV=1	2	2	63	1	1.37915	1.27038
SP://G5E829	G5E829_MOUSE MCG13663_ isoform CRA_a OS=Mus musculus GN=Atp2b1 PE=3 SV=1	3	3	14	1	1.50404	1.26809
SP://Q5SGK3	Q5SGK3_MOUSE Aldehyde oxidase 3 OS=Mus musculus GN=Aox3l1 PE=2 SV=2	2	3	6	1	1.19455	1.26748
SP://Q8BIJ7	RUFY1_MOUSE RUN and FYVE domain_containing protein 1 OS=Mus musculus GN=Rufy1 PE=1 SV=1	2	2	2	1	2.02703	1.26478
SP://Q7TS72	IP3KC_MOUSE Inositol_trisphosphate 3_kinase C OS=Mus musculus GN=Itpkc PE=1 SV=1	3	3	4	1	1.40784	1.26298
SP://Q5SUD9	BBS12_MOUSE Bardet_Biedl syndrome 12 protein homolog OS=Mus musculus GN=Bbs12 PE=2 SV=2	2	2	2	1	1.74439	1.2626
SP://Q5QNQ9	CORA1_MOUSE Collagen alpha_1(XXVII) chain OS=Mus musculus GN=Col27a1 PE=2 SV=1	3	3	3	1	1.52627	1.26031
SP://O89001	CBPD_MOUSE Carboxypeptidase D OS=Mus musculus GN=Cpd PE=1 SV=2	2	2	4	1	1.41043	1.25992
SP://E9Q3P4	E9Q3P4_MOUSE Protein Cenpf OS=Mus musculus GN=Cenpf PE=2 SV=1	3	3	3	1	0.810523	1.25579
SP://P47810	WEE1_MOUSE Wee1_like protein kinase OS=Mus musculus GN=Wee1 PE=1 SV=2	2	2	3	1	1.68769	1.25545
SP://Q8C0N0	SMKZ_MOUSE Sperm motility kinase Z OS=Mus musculus GN=Gm4922 PE=2 SV=1	2	2	24	1	1.16955	1.25543
SP://M0QWX8	M0QWX8_MOUSE Uncharacterized protein OS=Mus musculus PE=4 SV=1	2	2	8	1	0.694816	1.25506
SP://Q91WD2	TRPV6_MOUSE Transient receptor potential cation channel subfamily V member 6 OS=Mus musculus GN=Trpv6 PE=1 SV=1	2	2	8	1	2.24601	1.25418
SP://A2ARZ3	FSIP2_MOUSE Fibrous sheath_interacting protein 2 OS=Mus musculus GN=Fsip2 PE=1 SV=3	5	5	6	1	1.50015	1.25175
SP://A2AQP0	MYH7B_MOUSE Myosin_7B OS=Mus musculus GN=Myh7b PE=3 SV=1	2	2	47	1	1.99042	1.25103
SP://Q8CHE4	PHLP1_MOUSE PH domain leucine_rich repeat_containing protein phosphatase 1 OS=Mus musculus GN=Phlpp1 PE=2 SV=2	2	2	2	1	1.68222	1.251
SP://Q8R0K9	E2F4_MOUSE Transcription factor E2F4 OS=Mus musculus GN=E2f4 PE=2 SV=1	2	2	4	1	2.17031	1.24961
SP://P70193	LRIG1_MOUSE Leucine_rich repeats and immunoglobulin_like domains protein 1 OS=Mus musculus GN=Lrig1 PE=2 SV=2	2	2	2	1	1.18614	1.2484
SP://Q6NS46	RRP5_MOUSE Protein RRP5 homolog OS=Mus musculus GN=Pdcd11 PE=2 SV=2	3	5	15	1	0.999062	1.24583
SP://Q5S006	LRRK2_MOUSE Leucine_rich repeat serine/threonine_protein kinase 2 OS=Mus musculus GN=Lrrk2 PE=1 SV=2	2	2	2	1	2.10932	1.24528
SP://D3YW19	D3YW19_MOUSE Protein 9030624J02Rik (Fragment) OS=Mus musculus GN=9030624J02Rik PE=2 SV=2	2	4	26	1	1.34952	1.2414
SP://Q8R361	RFIP5_MOUSE Rab11 family_interacting protein 5 OS=Mus musculus GN=Rab11fip5 PE=1 SV=2	2	2	2	1	1.47047	1.24077
SP://E9Q634	MYO1E_MOUSE Unconventional myosin_Ie OS=Mus musculus GN=Myo1e PE=1 SV=1	2	2	2	1	1.049	1.23886
SP://P97333	NRP1_MOUSE Neuropilin_1 OS=Mus musculus GN=Nrp1 PE=1 SV=2	2	2	7	1	1.26133	1.2385
SP://Q6S7F2	E2F7_MOUSE Transcription factor E2F7 OS=Mus musculus GN=E2f7 PE=1 SV=1	2	1	2	1	2.62801	1.23844
SP://Q3ZAS0	Q3ZAS0_MOUSE Sodium/hydrogen exchanger OS=Mus musculus GN=Slc9a2 PE=2 SV=1	2	2	4	1	1.15978	1.2354
SP://E9PY61	E9PY61_MOUSE Protein Gpr179 OS=Mus musculus GN=Gpr179 PE=4 SV=1	4	4	11	1	1.09625	1.2327
SP://Q52KG5	KI26A_MOUSE Kinesin_like protein KIF26A OS=Mus musculus GN=Kif26a PE=1 SV=2	2	4	12	1	1.54055	1.23078
SP://Q5F226	FAT2_MOUSE Protocadherin Fat 2 OS=Mus musculus GN=Fat2 PE=2 SV=1	3	3	23	1	0.948164	1.23001
SP://Q6TAC4	V2R26_MOUSE Vomeronasal type_2 receptor 26 OS=Mus musculus GN=Vmn2r26 PE=2 SV=2	2	2	3	1	1.72449	1.22907
SP://E9Q286	E9Q286_MOUSE Protein BC018507 OS=Mus musculus GN=BC018507 PE=2 SV=1	3	3	23	1	1.00262	1.22844
SP://A2ADI4	A2ADI4_MOUSE MCG1037263 OS=Mus musculus GN=4932429P05Rik PE=4 SV=1	3	3	16	1	1.06881	1.22599
SP://Q810B6	ANFY1_MOUSE Ankyrin repeat and FYVE domain_containing protein 1 OS=Mus musculus GN=Ankfy1 PE=2 SV=2	3	3	9	1	0.93302	1.22439
SP://P26039	TLN1_MOUSE Talin_1 OS=Mus musculus GN=Tln1 PE=1 SV=2	4	4	53	1	1.24	1.22308
SP://Q9QY61	IRX4_MOUSE Iroquois_class homeodomain protein IRX_4 OS=Mus musculus GN=Irx4 PE=2 SV=1	2	2	2	1	1.60482	1.22203
SP://Q80UW5	MRCKG_MOUSE Serine/threonine_protein kinase MRCK gamma OS=Mus musculus GN=Cdc42bpg PE=2 SV=2	2	4	10	1	1.38647	1.22064
SP://Q7TSG2	CTDP1_MOUSE RNA polymerase II subunit A C_terminal domain phosphatase OS=Mus musculus GN=Ctdp1 PE=1 SV=1	3	3	13	1	1.73076	1.21997
SP://P26443	DHE3_MOUSE Glutamate dehydrogenase 1_ mitochondrial OS=Mus musculus GN=Glud1 PE=1 SV=1	4	4	73	1	0.860435	1.21553
SP://P49194	RET3_MOUSE Retinol_binding protein 3 OS=Mus musculus GN=Rbp3 PE=2 SV=3	2	2	6	1	1.44675	1.21543
SP://Q9D0F9	PGM1_MOUSE Phosphoglucomutase_1 OS=Mus musculus GN=Pgm1 PE=1 SV=4	2	2	83	1	1.3485	1.21484
SP://Q6P5D8	SMHD1_MOUSE Structural maintenance of chromosomes flexible hinge domain_containing protein 1 OS=Mus musculus GN=Smchd1 PE=1 SV=2	2	2	25	1	1.38587	1.21426
SP://Q8BGU0	Q8BGU0_MOUSE Protein Cyp4f39 OS=Mus musculus GN=Cyp4f39 PE=2 SV=1	2	2	4	1	1.3047	1.21246
SP://Q8BFR2	FSTL5_MOUSE Follistatin_related protein 5 OS=Mus musculus GN=Fstl5 PE=2 SV=1	2	2	2	1	1.85159	1.21187
SP://Q8BM13	NOE2_MOUSE Noelin_2 OS=Mus musculus GN=Olfm2 PE=1 SV=2	3	3	23	1	0.8686	1.2117
SP://Q3TC72	FAHD2_MOUSE Fumarylacetoacetate hydrolase domain_containing protein 2A OS=Mus musculus GN=Fahd2 PE=1 SV=1	2	2	4	1	1.21547	1.20897
SP://Q8VDN2	AT1A1_MOUSE Sodium/potassium_transporting ATPase subunit alpha_1 OS=Mus musculus GN=Atp1a1 PE=1 SV=1	3	2	19	1	2.26254	1.20836
SP://O08553	DPYL2_MOUSE Dihydropyrimidinase_related protein 2 OS=Mus musculus GN=Dpysl2 PE=1 SV=2	2	2	87	1	0.869191	1.20761
SP://E9Q3F5	E9Q3F5_MOUSE Protein Vmn2r76 OS=Mus musculus GN=Vmn2r76 PE=3 SV=1	2	2	2	1	1.47502	1.20758
SP://P05201	AATC_MOUSE Aspartate aminotransferase_ cytoplasmic OS=Mus musculus GN=Got1 PE=1 SV=3	2	2	62	1	1.11869	1.20752
SP://Q8C2S0	UBP44_MOUSE Ubiquitin carboxyl_terminal hydrolase 44 OS=Mus musculus GN=Usp44 PE=2 SV=3	2	2	10	1	1.46777	1.20637
SP://O35600	ABCA4_MOUSE Retinal_specific ATP_binding cassette transporter OS=Mus musculus GN=Abca4 PE=2 SV=1	5	6	7	1	1.62369	1.20484
SP://Q6PE55	PGFRL_MOUSE Platelet_derived growth factor receptor_like protein OS=Mus musculus GN=Pdgfrl PE=2 SV=1	2	2	6	1	1.20248	1.20421
SP://Q9Z1M7	LARGE_MOUSE Glycosyltransferase_like protein LARGE1 OS=Mus musculus GN=Large PE=1 SV=1	2	3	3	1	1.77085	1.20402
SP://Q6ZQ73	CAND2_MOUSE Cullin_associated NEDD8_dissociated protein 2 OS=Mus musculus GN=Cand2 PE=1 SV=2	2	2	2	1	1.25208	1.20304
SP://Q9D8U0	Q9D8U0_MOUSE Interferon_related developmental regulator 2 OS=Mus musculus GN=Ifrd2 PE=2 SV=1	2	2	4	1	1.2804	1.20234
SP://J3QNN4	J3QNN4_MOUSE Uncharacterized protein OS=Mus musculus GN=Ankrd66 PE=4 SV=1	2	4	16	1	1.26416	1.2009
SP://A2ARR8	A2ARR8_MOUSE Protein Gm14409 OS=Mus musculus GN=Gm14409 PE=4 SV=1	2	2	2	1	1.12371	1.19803
SP://P31650	S6A11_MOUSE Sodium_ and chloride_dependent GABA transporter 3 OS=Mus musculus GN=Slc6a11 PE=1 SV=2	2	3	25	1	1.5348	1.19788
SP://A2AQW0	M3K15_MOUSE Mitogen_activated protein kinase kinase kinase 15 OS=Mus musculus GN=Map3k15 PE=3 SV=1	3	3	4	1	1.37678	1.19686
SP://F6PYJ6	F6PYJ6_MOUSE Protein Dchs1 (Fragment) OS=Mus musculus GN=Dchs1 PE=4 SV=1	2	2	4	1	1.57049	1.19587
SP://Q68EF8	RPGFL_MOUSE Rap guanine nucleotide exchange factor_like 1 OS=Mus musculus GN=Rapgefl1 PE=2 SV=2	2	2	7	1	1.57049	1.19587
SP://Q8VIM6	STRC_MOUSE Stereocilin OS=Mus musculus GN=Strc PE=2 SV=2	3	3	28	1	1.34963	1.19583
SP://P48962	ADT1_MOUSE ADP/ATP translocase 1 OS=Mus musculus GN=Slc25a4 PE=1 SV=4	3	3	115	1	1.11361	1.19569
SP://Q8BG20	Q8BG20_MOUSE Diphthine synthase OS=Mus musculus GN=Dph5 PE=2 SV=1	3	2	11	1	2.34836	1.19559
SP://Q8R0W0	EPIPL_MOUSE Epiplakin OS=Mus musculus GN=Eppk1 PE=1 SV=2	5	4	7	1	1.28199	1.19407
SP://G3X982	G3X982_MOUSE Aldehyde oxidase 3_ isoform CRA_a OS=Mus musculus GN=Aox3 PE=4 SV=1	3	3	24	1	1.23861	1.19035
SP://E9Q4T2	E9Q4T2_MOUSE Protein Gm17511 OS=Mus musculus GN=Gm17511 PE=3 SV=1	2	2	3	1	1.01635	1.18953
SP://P26041	MOES_MOUSE Moesin OS=Mus musculus GN=Msn PE=1 SV=3	3	5	64	1	0.995473	1.18871
SP://Q8JZM4	DNER_MOUSE Delta and Notch_like epidermal growth factor_related receptor OS=Mus musculus GN=Dner PE=1 SV=1	2	3	6	1	1.15754	1.18721
SP://Q8VHE6	DYH5_MOUSE Dynein heavy chain 5_ axonemal OS=Mus musculus GN=Dnah5 PE=1 SV=2	2	2	3	1	1.75356	1.18717
SP://Q9QYY8	SPAST_MOUSE Spastin OS=Mus musculus GN=Spast PE=2 SV=3	2	2	6	1	2.1104	1.18597
SP://Q60805	MERTK_MOUSE Tyrosine_protein kinase Mer OS=Mus musculus GN=Mertk PE=1 SV=1	2	2	4	1	1.24767	1.1855
SP://P35917	VGFR3_MOUSE Vascular endothelial growth factor receptor 3 OS=Mus musculus GN=Flt4 PE=1 SV=1	2	2	2	1	1.37038	1.18289
SP://Q9JIF7	COPB_MOUSE Coatomer subunit beta OS=Mus musculus GN=Copb1 PE=1 SV=1	2	2	7	1	1.06319	1.182
SP://H9KV00	H9KV00_MOUSE Protein SON OS=Mus musculus GN=Son PE=2 SV=1	2	2	4	1	1.35226	1.18135
SP://Q64143	P55G_MOUSE Phosphatidylinositol 3_kinase regulatory subunit gamma OS=Mus musculus GN=Pik3r3 PE=1 SV=1	2	2	2	1	1.50127	1.17636
SP://Q8VHK9	DHX36_MOUSE Probable ATP_dependent RNA helicase DHX36 OS=Mus musculus GN=Dhx36 PE=2 SV=2	2	2	11	1	1.08222	1.17513
SP://P24270	CATA_MOUSE Catalase OS=Mus musculus GN=Cat PE=1 SV=4	2	2	87	1	1.75603	1.17485
SP://E9Q6I5	E9Q6I5_MOUSE Coatomer subunit epsilon OS=Mus musculus GN=Cope PE=2 SV=1	2	1	3	1	0.536695	1.1748
SP://Q07113	MPRI_MOUSE Cation_independent mannose_6_phosphate receptor OS=Mus musculus GN=Igf2r PE=1 SV=1	3	3	4	1	1.0055	1.17284
SP://Q148V8	FA83H_MOUSE Protein FAM83H OS=Mus musculus GN=Fam83h PE=1 SV=1	2	2	2	1	1.86462	1.17087
SP://Q8BHL8	PSMF1_MOUSE Proteasome inhibitor PI31 subunit OS=Mus musculus GN=Psmf1 PE=1 SV=1	2	2	49	1	1.26817	1.17068
SP://Q60754	MARCO_MOUSE Macrophage receptor MARCO OS=Mus musculus GN=Marco PE=1 SV=1	3	3	3	1	1.23332	1.1706
SP://E9Q9B7	E9Q9B7_MOUSE Protein Kidins220 OS=Mus musculus GN=Kidins220 PE=2 SV=1	2	2	5	1	1.55914	1.17009
SP://E9QMC5	E9QMC5_MOUSE Phosphatidylglycerophosphatase and protein_tyrosine phosphatase 1 OS=Mus musculus GN=Ptpmt1 PE=4 SV=2	2	3	3	1	1.62639	1.16936
SP://Q6ZPL5	Q6ZPL5_MOUSE MKIAA1614 protein (Fragment) OS=Mus musculus GN=BC034090 PE=2 SV=1	2	2	4	1	1.66363	1.16925
SP://Q8BUK6	HOOK3_MOUSE Protein Hook homolog 3 OS=Mus musculus GN=Hook3 PE=1 SV=2	2	1	7	1	1.33545	1.16886
SP://Q3UKY7	PRS38_MOUSE Serine protease 38 OS=Mus musculus GN=Prss38 PE=2 SV=1	2	2	2	1	1.18531	1.16819
SP://Q8CGV9	TSH3_MOUSE Teashirt homolog 3 OS=Mus musculus GN=Tshz3 PE=1 SV=2	3	3	18	1	1.27336	1.16667
SP://O70400	PDLI1_MOUSE PDZ and LIM domain protein 1 OS=Mus musculus GN=Pdlim1 PE=2 SV=4	2	2	14	1	1.45263	1.16606
SP://P35486	ODPA_MOUSE Pyruvate dehydrogenase E1 component subunit alpha_ somatic form_ mitochondrial OS=Mus musculus GN=Pdha1 PE=1 SV=1	3	3	87	1	0.964858	1.16485
SP://Q9Z2E1	MBD2_MOUSE Methyl_CpG_binding domain protein 2 OS=Mus musculus GN=Mbd2 PE=2 SV=2	2	2	6	1	1.38999	1.16318
SP://E9Q8I7	E9Q8I7_MOUSE Protein Nfxl1 OS=Mus musculus GN=Nfxl1 PE=2 SV=1	3	3	3	1	1.31369	1.16054
SP://Q3UHF7	ZEP2_MOUSE Transcription factor HIVEP2 OS=Mus musculus GN=Hivep2 PE=1 SV=1	3	3	8	1	1.34495	1.15898
SP://C3S7Q5	C3S7Q5_MOUSE Ojoplano variant A OS=Mus musculus GN=Ofcc1 PE=2 SV=1	2	2	2	1	1.59763	1.15869
SP://A2ANA3	A2ANA3_MOUSE MCG55106 OS=Mus musculus GN=4930412D23Rik PE=4 SV=1	2	2	4	1	1.58475	1.15847
SP://Q5SZS9	Q5SZS9_MOUSE Olfactory receptor 1364 OS=Mus musculus GN=Olfr1364 PE=3 SV=1	2	2	2	1	1.70677	1.15825
SP://Q9JKF1	IQGA1_MOUSE Ras GTPase_activating_like protein IQGAP1 OS=Mus musculus GN=Iqgap1 PE=1 SV=2	2	2	14	1	1.24096	1.15739
SP://Q80XC6	NRDE2_MOUSE Protein NRDE2 homolog OS=Mus musculus GN=Nrde2 PE=2 SV=3	4	4	19	1	1.73088	1.15727
SP://P33174	KIF4_MOUSE Chromosome_associated kinesin KIF4 OS=Mus musculus GN=Kif4 PE=1 SV=3	2	3	51	1	1.20103	1.15384
SP://Q8C8N3	VWC2_MOUSE Brorin OS=Mus musculus GN=Vwc2 PE=1 SV=1	2	2	2	1	1.2272	1.15382
SP://E9Q7R9	E9Q7R9_MOUSE Protein Wdr96 OS=Mus musculus GN=Wdr96 PE=4 SV=1	3	3	19	1	1.53191	1.15369
SP://Q64727	VINC_MOUSE Vinculin OS=Mus musculus GN=Vcl PE=1 SV=4	3	3	25	1	0.991595	1.15313
SP://Q5DTZ0	NYNRI_MOUSE Protein NYNRIN OS=Mus musculus GN=Nynrin PE=1 SV=2	3	3	3	1	1.2607	1.15235
SP://Q61327	SC6A3_MOUSE Sodium_dependent dopamine transporter OS=Mus musculus GN=Slc6a3 PE=1 SV=2	2	2	12	1	1.27308	1.15202
SP://Q99ME2	WDR6_MOUSE WD repeat_containing protein 6 OS=Mus musculus GN=Wdr6 PE=2 SV=1	2	2	7	1	1.26828	1.152
SP://Q62417	SRBS1_MOUSE Sorbin and SH3 domain_containing protein 1 OS=Mus musculus GN=Sorbs1 PE=1 SV=2	3	3	7	1	1.32447	1.15182
SP://Q8C110	SLIK6_MOUSE SLIT and NTRK_like protein 6 OS=Mus musculus GN=Slitrk6 PE=2 SV=1	2	2	3	1	1.69179	1.15065
SP://P07759	SPA3K_MOUSE Serine protease inhibitor A3K OS=Mus musculus GN=Serpina3k PE=1 SV=2	4	4	198	1	0.584523	1.15057
SP://P51881	ADT2_MOUSE ADP/ATP translocase 2 OS=Mus musculus GN=Slc25a5 PE=1 SV=3	2	2	79	1	1.05201	1.1501
SP://Q8VC49	IF27B_MOUSE Interferon alpha_inducible protein 27_like protein 2B OS=Mus musculus GN=Ifi27l2b PE=2 SV=1	2	2	6	1	0.980003	1.14912
SP://B7ZCG2	B7ZCG2_MOUSE Serine/threonine_protein phosphatase with EF_hands 1 (Fragment) OS=Mus musculus GN=Ppef1 PE=2 SV=1	2	2	4	1	1.33886	1.14876
SP://E9Q7C4	E9Q7C4_MOUSE Protein Prr14l OS=Mus musculus GN=Prr14l PE=2 SV=1	2	2	11	1	1.23813	1.14709
SP://P61982	1433G_MOUSE 14_3_3 protein gamma OS=Mus musculus GN=Ywhag PE=1 SV=2	2	2	73	1	1.23092	1.14699
SP://P15975	UBP53_MOUSE Inactive ubiquitin carboxyl_terminal hydrolase 53 OS=Mus musculus GN=Usp53 PE=2 SV=2	3	3	3	1	0.845507	1.14356
SP://Q9ERU9	RBP2_MOUSE E3 SUMO_protein ligase RanBP2 OS=Mus musculus GN=Ranbp2 PE=1 SV=2	2	2	5	1	0.915589	1.14199
SP://Q3UTU4	Q3UTU4_MOUSE Protein Gm6471 OS=Mus musculus GN=Gm6471 PE=2 SV=1	2	2	8	1	1.85685	1.1397
SP://Q9JHU4	DYHC1_MOUSE Cytoplasmic dynein 1 heavy chain 1 OS=Mus musculus GN=Dync1h1 PE=1 SV=2	5	5	26	1	1.29151	1.13744
SP://M0QWF9	M0QWF9_MOUSE Uncharacterized protein OS=Mus musculus PE=4 SV=1	3	4	5	1	2.12376	1.13741
SP://Q9JLN9	MTOR_MOUSE Serine/threonine_protein kinase mTOR OS=Mus musculus GN=Mtor PE=1 SV=2	4	3	9	1	1.30666	1.13734
SP://Q8CE72	CE042_MOUSE Uncharacterized protein C5orf42 homolog OS=Mus musculus PE=2 SV=4	3	3	3	1	1.1635	1.13493
SP://E9Q6P5	E9Q6P5_MOUSE Protein Ttc7b OS=Mus musculus GN=Ttc7b PE=2 SV=1	3	3	5	1	1.27846	1.13492
SP://Q9D2H9	DAAF1_MOUSE Dynein assembly factor 1_ axonemal OS=Mus musculus GN=Dnaaf1 PE=2 SV=1	2	2	14	1	1.15454	1.13407
SP://Q80W93	HYDIN_MOUSE Hydrocephalus_inducing protein OS=Mus musculus GN=Hydin PE=2 SV=2	2	2	2	1	1.30718	1.13263
SP://Q04447	KCRB_MOUSE Creatine kinase B_type OS=Mus musculus GN=Ckb PE=1 SV=1	2	2	80	1	1.41518	1.13239
SP://Q61425	HCDH_MOUSE Hydroxyacyl_coenzyme A dehydrogenase_ mitochondrial OS=Mus musculus GN=Hadh PE=1 SV=2	3	3	49	1	1.31433	1.13138
SP://G3X9K3	BIG1_MOUSE Brefeldin A_inhibited guanine nucleotide_exchange protein 1 OS=Mus musculus GN=Arfgef1 PE=2 SV=1	2	2	2	1	1.29913	1.13018
SP://F6ZVY8	F6ZVY8_MOUSE Protein Gm17271 OS=Mus musculus GN=Gm17271 PE=3 SV=2	2	2	14	1	1.17977	1.12902
SP://O88602	CCG2_MOUSE Voltage_dependent calcium channel gamma_2 subunit OS=Mus musculus GN=Cacng2 PE=1 SV=1	2	2	6	1	1.22325	1.12877
SP://Q09PK2	APRV1_MOUSE Retroviral_like aspartic protease 1 OS=Mus musculus GN=Asprv1 PE=1 SV=1	4	5	87	1	1.30476	1.12616
SP://Q8BL66	EEA1_MOUSE Early endosome antigen 1 OS=Mus musculus GN=Eea1 PE=1 SV=2	4	6	38	1	1.54178	1.12563
SP://Q9WVC8	S26A3_MOUSE Chloride anion exchanger OS=Mus musculus GN=Slc26a3 PE=2 SV=1	2	2	19	1	0.624497	1.12479
SP://Q62469	ITA2_MOUSE Integrin alpha_2 OS=Mus musculus GN=Itga2 PE=1 SV=2	3	5	15	1	0.855931	1.12372
SP://Q9D5D8	Q9D5D8_MOUSE Chromodomain protein_ Y chromosome_like 2 OS=Mus musculus GN=Cdyl2 PE=2 SV=1	2	2	2	1	0.791124	1.12335
SP://Q7TME2	SPAG5_MOUSE Sperm_associated antigen 5 OS=Mus musculus GN=Spag5 PE=1 SV=1	3	3	4	1	1.13617	1.12272
SP://P30280	CCND2_MOUSE G1/S_specific cyclin_D2 OS=Mus musculus GN=Ccnd2 PE=2 SV=1	2	1	2	1	1.16962	1.12261
SP://Q8K2B3	DHSA_MOUSE Succinate dehydrogenase [ubiquinone] flavoprotein subunit_ mitochondrial OS=Mus musculus GN=Sdha PE=1 SV=1	2	2	3	1	1.00049	1.12258
SP://Q80X90	FLNB_MOUSE Filamin_B OS=Mus musculus GN=Flnb PE=1 SV=3	3	3	5	1	1.47559	1.12208
SP://P08775	RPB1_MOUSE DNA_directed RNA polymerase II subunit RPB1 OS=Mus musculus GN=Polr2a PE=1 SV=3	2	2	2	1	1.06717	1.12143
SP://Q32M08	DUS4L_MOUSE tRNA_dihydrouridine(20a/20b) synthase [NAD(P)_]_like OS=Mus musculus GN=Dus4l PE=2 SV=1	2	2	2	1	1.2976	1.12143
SP://Q01721	GAS1_MOUSE Growth arrest_specific protein 1 OS=Mus musculus GN=Gas1 PE=2 SV=2	2	2	2	1	0.987888	1.12
SP://Q9DCT2	NDUS3_MOUSE NADH dehydrogenase [ubiquinone] iron_sulfur protein 3_ mitochondrial OS=Mus musculus GN=Ndufs3 PE=1 SV=2	2	3	37	1	0.833676	1.11951
SP://P03976	KV2A5_MOUSE Ig kappa chain V_II region 17S29.1 OS=Mus musculus PE=1 SV=1	2	2	8	1	1.47922	1.11852
SP://Q922Y1	UBXN1_MOUSE UBX domain_containing protein 1 OS=Mus musculus GN=Ubxn1 PE=1 SV=1	2	2	3	1	1.17671	1.11697
SP://G3X9I7	G3X9I7_MOUSE MCG2522 OS=Mus musculus GN=Zc3h12b PE=4 SV=1	2	2	2	1	1.0362	1.11684
SP://Q3V036	CCD27_MOUSE Coiled_coil domain_containing protein 27 OS=Mus musculus GN=Ccdc27 PE=2 SV=1	2	2	2	1	1.12748	1.11631
SP://Q9D5A0	SPESP_MOUSE Sperm equatorial segment protein 1 OS=Mus musculus GN=Spesp1 PE=2 SV=2	2	3	32	1	1.42063	1.11508
SP://E9PYL2	E9PYL2_MOUSE Protein Prr12 OS=Mus musculus GN=Prr12 PE=2 SV=1	3	3	6	1	1.22008	1.11444
SP://Q9JI71	DLL4_MOUSE Delta_like protein 4 OS=Mus musculus GN=Dll4 PE=2 SV=2	2	2	2	1	0.894234	1.11366
SP://Q8BHL3	TB10B_MOUSE TBC1 domain family member 10B OS=Mus musculus GN=Tbc1d10b PE=1 SV=2	2	2	11	1	1.57329	1.11268
SP://Q6P5D4	CP135_MOUSE Centrosomal protein of 135 kDa OS=Mus musculus GN=Cep135 PE=1 SV=1	5	5	29	1	1.15177	1.11187
SP://Q7TQZ8	Q7TQZ8_MOUSE Olfactory receptor 1231 OS=Mus musculus GN=Olfr1231 PE=3 SV=1	2	2	3	1	1.02291	1.11009
SP://Q6DFX2	ANTR2_MOUSE Anthrax toxin receptor 2 OS=Mus musculus GN=Antxr2 PE=2 SV=1	2	2	10	1	1.00199	1.10977
SP://P97793	ALK_MOUSE ALK tyrosine kinase receptor OS=Mus musculus GN=Alk PE=1 SV=2	6	6	119	1	1.25828	1.10858
SP://Q8VGE7	Q8VGE7_MOUSE Olfactory receptor 1301 OS=Mus musculus GN=Olfr1301 PE=3 SV=1	2	2	17	1	1.55506	1.10845
SP://Q3UWY1	Q3UWY1_MOUSE Protein Oog3 OS=Mus musculus GN=Oog3 PE=2 SV=1	2	2	29	1	0.956937	1.10747
SP://Q5EBP3	ARMC5_MOUSE Armadillo repeat_containing protein 5 OS=Mus musculus GN=Armc5 PE=2 SV=1	2	2	2	1	1.06533	1.10635
SP://K7N5T5	K7N5T5_MOUSE Protein Olfr190 OS=Mus musculus GN=Olfr190 PE=3 SV=1	2	2	2	1	1.50368	1.10478
SP://E9Q876	E9Q876_MOUSE Protein Abca12 OS=Mus musculus GN=Abca12 PE=3 SV=1	5	5	20	1	1.33674	1.10449
SP://Q8BKG3	PTK7_MOUSE Inactive tyrosine_protein kinase 7 OS=Mus musculus GN=Ptk7 PE=1 SV=1	2	2	4	1	1.17204	1.10383
SP://Q148W0	AT8B1_MOUSE Probable phospholipid_transporting ATPase IC OS=Mus musculus GN=Atp8b1 PE=2 SV=2	2	2	8	1	1.07837	1.10372
SP://Q3U0V1	FUBP2_MOUSE Far upstream element_binding protein 2 OS=Mus musculus GN=Khsrp PE=1 SV=2	2	2	3	1	1.72185	1.10154
SP://Q9JHI5	IVD_MOUSE Isovaleryl_CoA dehydrogenase_ mitochondrial OS=Mus musculus GN=Ivd PE=1 SV=1	2	2	2	1	1.15823	1.10042
SP://A2A6A1	GPTC8_MOUSE G patch domain_containing protein 8 OS=Mus musculus GN=Gpatch8 PE=2 SV=1	2	2	2	1	1.3927	1.10017
SP://Q02053	UBA1_MOUSE Ubiquitin_like modifier_activating enzyme 1 OS=Mus musculus GN=Uba1 PE=1 SV=1	3	3	27	1	1.18015	1.09967
SP://P14733	LMNB1_MOUSE Lamin_B1 OS=Mus musculus GN=Lmnb1 PE=1 SV=3	2	2	2	1	1.70392	1.09791
SP://Q9DC29	ABCB6_MOUSE ATP_binding cassette sub_family B member 6_ mitochondrial OS=Mus musculus GN=Abcb6 PE=1 SV=1	2	2	4	1	1.65332	1.09753
SP://P97457	MLRS_MOUSE Myosin regulatory light chain 2_ skeletal muscle isoform OS=Mus musculus GN=Mylpf PE=1 SV=3	5	8	260	1	1.51766	1.09501
SP://P46061	RAGP1_MOUSE Ran GTPase_activating protein 1 OS=Mus musculus GN=Rangap1 PE=1 SV=2	2	2	2	1	1.13083	1.09485
SP://Q0VBD2	MCM10_MOUSE Protein MCM10 homolog OS=Mus musculus GN=Mcm10 PE=2 SV=1	2	2	6	1	1.44875	1.09456
SP://Q6P8Z1	MYCB_MOUSE Protein B_Myc OS=Mus musculus GN=Mycb PE=1 SV=1	2	2	2	1	1.27624	1.09392
SP://Q78YY6	DJC15_MOUSE DnaJ homolog subfamily C member 15 OS=Mus musculus GN=Dnajc15 PE=2 SV=1	2	2	5	1	0.934771	1.09373
SP://P31428	DPEP1_MOUSE Dipeptidase 1 OS=Mus musculus GN=Dpep1 PE=1 SV=2	2	2	2	1	1.32476	1.09364
SP://P28825	MEP1A_MOUSE Meprin A subunit alpha OS=Mus musculus GN=Mep1a PE=1 SV=4	2	2	8	1	1.65175	1.09229
SP://Q8K045	PKN3_MOUSE Serine/threonine_protein kinase N3 OS=Mus musculus GN=Pkn3 PE=1 SV=1	2	2	23	1	1.5975	1.08736
SP://E9Q7F2	RN169_MOUSE E3 ubiquitin_protein ligase RNF169 OS=Mus musculus GN=Rnf169 PE=2 SV=1	5	5	33	1	1.27271	1.08703
SP://E9Q9W7	E9Q9W7_MOUSE Protein Pdzd7 OS=Mus musculus GN=Pdzd7 PE=4 SV=2	3	2	5	1	2.15159	1.08653
SP://E5FYH1	TOPZ1_MOUSE Testis_ and ovary_specific PAZ domain_containing protein 1 OS=Mus musculus GN=Topaz1 PE=2 SV=1	2	2	2	1	0.953536	1.08611
SP://A2AEV7	A2AEV7_MOUSE Coiled_coil domain containing 120 OS=Mus musculus GN=Ccdc120 PE=2 SV=1	2	3	19	1	0.926462	1.08586
SP://Q9JK97	KCNQ4_MOUSE Potassium voltage_gated channel subfamily KQT member 4 OS=Mus musculus GN=Kcnq4 PE=2 SV=2	2	2	3	1	1.30425	1.08584
SP://Q91VL9	ZBTB1_MOUSE Zinc finger and BTB domain_containing protein 1 OS=Mus musculus GN=Zbtb1 PE=1 SV=1	2	2	3	1	1.17206	1.08582
SP://E9Q4D3	E9Q4D3_MOUSE Protein Slc26a6 OS=Mus musculus GN=Slc26a6 PE=4 SV=2	2	2	4	1	1.67409	1.08547
SP://Q8BIB6	Q8BIB6_MOUSE Protein 2810021J22Rik OS=Mus musculus GN=2810021J22Rik PE=2 SV=1	2	2	45	1	0.709066	1.08468
SP://E9Q3T3	E9Q3T3_MOUSE Protein Kif14 OS=Mus musculus GN=Kif14 PE=2 SV=1	4	4	13	1	1.25935	1.08434
SP://Q920A5	RISC_MOUSE Retinoid_inducible serine carboxypeptidase OS=Mus musculus GN=Scpep1 PE=2 SV=2	2	2	3	1	1.99968	1.08252
SP://Q8C5V8	Q8C5V8_MOUSE Protein 4932418E24Rik OS=Mus musculus GN=4932418E24Rik PE=2 SV=1	2	2	13	1	1.06367	1.08246
SP://E9Q842	E9Q842_MOUSE Protein Nav2 OS=Mus musculus GN=Nav2 PE=2 SV=1	2	2	23	1	1.3621	1.08076
SP://B2RQE8	RHG42_MOUSE Rho GTPase_activating protein 42 OS=Mus musculus GN=Arhgap42 PE=2 SV=1	2	2	3	1	1.01918	1.0793
SP://O70318	E41L2_MOUSE Band 4.1_like protein 2 OS=Mus musculus GN=Epb41l2 PE=1 SV=2	2	2	3	1	1.09299	1.07611
SP://Q2MHN3	Q2MHN3_MOUSE Protein Zfhx2 OS=Mus musculus GN=Zfhx2 PE=2 SV=1	2	2	4	1	2.64962	1.0748
SP://Q8CIM1	LRC45_MOUSE Leucine_rich repeat_containing protein 45 OS=Mus musculus GN=Lrrc45 PE=2 SV=2	2	2	2	1	1.29785	1.07317
SP://Q61233	PLSL_MOUSE Plastin_2 OS=Mus musculus GN=Lcp1 PE=1 SV=4	4	4	76	1	0.83233	1.07265
SP://P70168	IMB1_MOUSE Importin subunit beta_1 OS=Mus musculus GN=Kpnb1 PE=1 SV=2	2	2	17	1	1.15223	1.07045
SP://Q8VIC6	V1R51_MOUSE Vomeronasal type_1 receptor 51 OS=Mus musculus GN=Vmn1r51 PE=2 SV=2	4	3	6	1	1.0339	1.07028
SP://P08030	APT_MOUSE Adenine phosphoribosyltransferase OS=Mus musculus GN=Aprt PE=2 SV=2	2	2	2	1	0.64214	1.07022
SP://Q3UGY8	BIG3_MOUSE Brefeldin A_inhibited guanine nucleotide_exchange protein 3 OS=Mus musculus GN=Arfgef3 PE=1 SV=1	5	5	17	1	1.05762	1.06995
SP://Q8BIW1	PRUNE_MOUSE Protein prune homolog OS=Mus musculus GN=Prune PE=2 SV=1	2	2	10	1	1.55568	1.06914
SP://O08749	DLDH_MOUSE Dihydrolipoyl dehydrogenase_ mitochondrial OS=Mus musculus GN=Dld PE=1 SV=2	3	3	66	1	0.913348	1.06912
SP://E9Q5G3	E9Q5G3_MOUSE Protein Kif23 OS=Mus musculus GN=Kif23 PE=2 SV=1	2	2	7	1	1.108	1.06901
SP://Q93092	TALDO_MOUSE Transaldolase OS=Mus musculus GN=Taldo1 PE=1 SV=2	2	2	48	1	1.39572	1.06884
SP://Q01320	TOP2A_MOUSE DNA topoisomerase 2_alpha OS=Mus musculus GN=Top2a PE=1 SV=2	2	2	5	1	0.779361	1.06758
SP://Q04592	PCSK5_MOUSE Proprotein convertase subtilisin/kexin type 5 OS=Mus musculus GN=Pcsk5 PE=1 SV=3	2	2	5	1	3.09759	1.06736
SP://Q9JME5	AP3B2_MOUSE AP_3 complex subunit beta_2 OS=Mus musculus GN=Ap3b2 PE=1 SV=2	2	2	2	1	1.09219	1.06461
SP://E9Q2I4	E9Q2I4_MOUSE Uncharacterized protein OS=Mus musculus GN=Elmsan1 PE=4 SV=1	2	2	7	1	0.823973	1.06345
SP://Q07235	GDN_MOUSE Glia_derived nexin OS=Mus musculus GN=Serpine2 PE=2 SV=2	2	2	3	1	0.921786	1.06302
SP://F7BJK1	F7BJK1_MOUSE Protein Pcdh1 (Fragment) OS=Mus musculus GN=Pcdh1 PE=2 SV=1	2	2	3	1	1.23376	1.06275
SP://P02463	CO4A1_MOUSE Collagen alpha_1(IV) chain OS=Mus musculus GN=Col4a1 PE=2 SV=4	2	2	10	1	1.51925	1.06132
SP://Q9DBU3	RIOK3_MOUSE Serine/threonine_protein kinase RIO3 OS=Mus musculus GN=Riok3 PE=2 SV=3	2	2	10	1	1.10329	1.05966
SP://E9PVA8	E9PVA8_MOUSE Protein Gcn1l1 OS=Mus musculus GN=Gcn1l1 PE=2 SV=1	4	4	9	1	1.16583	1.0595
SP://Q8K449	ABCA9_MOUSE ATP_binding cassette sub_family A member 9 OS=Mus musculus GN=Abca9 PE=1 SV=2	2	2	3	1	0.752673	1.05798
SP://P59470	RPC2_MOUSE DNA_directed RNA polymerase III subunit RPC2 OS=Mus musculus GN=Polr3b PE=2 SV=2	2	2	9	1	0.947475	1.05573
SP://P08228	SODC_MOUSE Superoxide dismutase [Cu_Zn] OS=Mus musculus GN=Sod1 PE=1 SV=2	4	5	189	1	1.24314	1.05568
SP://E9Q3A5	E9Q3A5_MOUSE Protein Vmn2r105 OS=Mus musculus GN=Vmn2r105 PE=3 SV=1	2	2	3	1	0.819989	1.0552
SP://Q5SYL3	K0100_MOUSE UPF0378 protein KIAA0100 OS=Mus musculus GN=Kiaa0100 PE=2 SV=1	2	2	2	1	1.11478	1.05366
SP://P08032	SPTA1_MOUSE Spectrin alpha chain_ erythrocytic 1 OS=Mus musculus GN=Spta1 PE=2 SV=3	2	2	37	1	1.11305	1.05339
SP://Q8C0L8	COG5_MOUSE Conserved oligomeric Golgi complex subunit 5 OS=Mus musculus GN=Cog5 PE=2 SV=3	2	2	35	1	0.776084	1.0531
SP://H3BJW0	H3BJW0_MOUSE Connective tissue growth factor OS=Mus musculus GN=Ctgf PE=2 SV=1	2	2	2	1	1.29257	1.05232
SP://P17427	AP2A2_MOUSE AP_2 complex subunit alpha_2 OS=Mus musculus GN=Ap2a2 PE=1 SV=2	4	4	14	1	0.833962	1.05224
SP://Q3UJZ3	ARMC7_MOUSE Armadillo repeat_containing protein 7 OS=Mus musculus GN=Armc7 PE=2 SV=2	2	1	13	1	1.11447	1.05098
SP://Q8BY96	Q8BY96_MOUSE Protein Trim30b OS=Mus musculus GN=Trim30b PE=2 SV=1	2	3	19	1	0.996386	1.05052
SP://Q0VBB0	PRLD2_MOUSE PRELI domain_containing protein 2 OS=Mus musculus GN=Prelid2 PE=2 SV=1	2	1	3	1	2.73668	1.0496
SP://E9Q0C6	E9Q0C6_MOUSE Protein Gm14569 OS=Mus musculus GN=Gm14569 PE=4 SV=1	3	3	7	1	1.81839	1.04944
SP://E9PZJ8	ASCC3_MOUSE Activating signal cointegrator 1 complex subunit 3 OS=Mus musculus GN=Ascc3 PE=2 SV=1	2	2	31	1	1.30658	1.04855
SP://Q80YF9	RHG33_MOUSE Rho GTPase_activating protein 33 OS=Mus musculus GN=Arhgap33 PE=1 SV=1	2	2	2	1	1.1896	1.04829
SP://Q6P542	ABCF1_MOUSE ATP_binding cassette sub_family F member 1 OS=Mus musculus GN=Abcf1 PE=1 SV=1	2	2	33	1	0.956731	1.04592
SP://Q9CZ13	QCR1_MOUSE Cytochrome b_c1 complex subunit 1_ mitochondrial OS=Mus musculus GN=Uqcrc1 PE=1 SV=2	3	3	84	1	1.08767	1.04282
SP://P68040	GBLP_MOUSE Guanine nucleotide_binding protein subunit beta_2_like 1 OS=Mus musculus GN=Gnb2l1 PE=1 SV=3	4	4	153	1	0.993394	1.04222
SP://Q9D496	Q9D496_MOUSE Protein 4930548H24Rik OS=Mus musculus GN=4930548H24Rik PE=2 SV=1	2	2	2	1	2.14912	1.04218
SP://E9Q801	E9Q801_MOUSE Protein Gm9796 OS=Mus musculus GN=Gm9796 PE=4 SV=1	2	2	2	1	0.744107	1.04158
SP://Q9Z1N2	ORC1_MOUSE Origin recognition complex subunit 1 OS=Mus musculus GN=Orc1 PE=1 SV=2	3	3	8	1	1.00228	1.03989
SP://A2ABX0	A2ABX0_MOUSE Protein Rbbp8nl OS=Mus musculus GN=Rbbp8nl PE=4 SV=1	2	2	16	1	1.1458	1.03964
SP://Q9DBE0	CSAD_MOUSE Cysteine sulfinic acid decarboxylase OS=Mus musculus GN=Csad PE=2 SV=1	2	2	2	1	1.15083	1.03922
SP://O35308	MOT3_MOUSE Monocarboxylate transporter 3 OS=Mus musculus GN=Slc16a8 PE=2 SV=2	2	2	4	1	1.18443	1.03889
SP://E9Q280	E9Q280_MOUSE Protein Vmn2r18 OS=Mus musculus GN=Vmn2r18 PE=3 SV=1	2	2	2	1	2.20645	1.03883
SP://Q8BHW6	SPT21_MOUSE Spermatogenesis_associated protein 21 OS=Mus musculus GN=Spata21 PE=2 SV=1	2	2	3	1	1.35858	1.03805
SP://Q5NCH9	GRM6_MOUSE Metabotropic glutamate receptor 6 OS=Mus musculus GN=Grm6 PE=2 SV=1	2	2	8	1	0.907316	1.03726
SP://Q8VDJ3	VIGLN_MOUSE Vigilin OS=Mus musculus GN=Hdlbp PE=1 SV=1	2	2	54	1	1.1957	1.03646
SP://P56480	ATPB_MOUSE ATP synthase subunit beta_ mitochondrial OS=Mus musculus GN=Atp5b PE=1 SV=2	9	13	608	1	1.10221	1.03562
SP://Q9ESX5	DKC1_MOUSE H/ACA ribonucleoprotein complex subunit 4 OS=Mus musculus GN=Dkc1 PE=1 SV=4	2	2	2	1	1.24669	1.03501
SP://Q5GH64	XKR7_MOUSE XK_related protein 7 OS=Mus musculus GN=Xkr7 PE=2 SV=1	2	2	3	1	0.722298	1.03493
SP://Q9JJG9	NOA1_MOUSE Nitric oxide_associated protein 1 OS=Mus musculus GN=Noa1 PE=1 SV=1	2	2	6	1	1.03298	1.03489
SP://Q2TJJ8	Q2TJJ8_MOUSE Killer cell lectin_like receptor subfamily A member 9 OS=Mus musculus GN=Klra9 PE=2 SV=1	2	1	12	1	0.916223	1.0345
SP://A2ALV5	A2ALV5_MOUSE Protein AI481877 OS=Mus musculus GN=AI481877 PE=4 SV=1	2	2	2	1	1.78731	1.03382
SP://Q9JK53	PRELP_MOUSE Prolargin OS=Mus musculus GN=Prelp PE=2 SV=2	5	5	204	1	1.39888	1.03379
SP://Q00780	CO8A1_MOUSE Collagen alpha_1(VIII) chain OS=Mus musculus GN=Col8a1 PE=1 SV=3	2	2	3	1	1.09708	1.03247
SP://P14152	MDHC_MOUSE Malate dehydrogenase_ cytoplasmic OS=Mus musculus GN=Mdh1 PE=1 SV=3	5	6	192	1	1.01798	1.0315
SP://A2RT91	ANKAR_MOUSE Ankyrin and armadillo repeat_containing protein OS=Mus musculus GN=Ankar PE=2 SV=1	2	2	3	1	0.560417	1.03129
SP://Q8R1Q0	STX19_MOUSE Syntaxin_19 OS=Mus musculus GN=Stx19 PE=2 SV=1	2	2	4	1	1.34713	1.03108
SP://Q91ZI0	CELR3_MOUSE Cadherin EGF LAG seven_pass G_type receptor 3 OS=Mus musculus GN=Celsr3 PE=2 SV=2	2	2	2	1	0.93606	1.02984
SP://Q99MZ6	MYO7B_MOUSE Unconventional myosin_VIIb OS=Mus musculus GN=Myo7b PE=1 SV=3	2	2	2	1	1.19984	1.02961
SP://Q9D3D9	ATPD_MOUSE ATP synthase subunit delta_ mitochondrial OS=Mus musculus GN=Atp5d PE=1 SV=1	2	2	88	1	1.06011	1.02311
SP://Q91WQ5	TAF5L_MOUSE TAF5_like RNA polymerase II p300/CBP_associated factor_associated factor 65 kDa subunit 5L OS=Mus musculus GN=Taf5l PE=2 SV=1	2	2	13	1	0.939617	1.02177
SP://P58710	GGLO_MOUSE L_gulonolactone oxidase OS=Mus musculus GN=Gulo PE=1 SV=3	2	3	31	1	1.63285	1.02042
SP://Q80VH0	BANK1_MOUSE B_cell scaffold protein with ankyrin repeats OS=Mus musculus GN=Bank1 PE=1 SV=3	2	2	7	1	1.28727	1.0201
SP://Q91XQ5	CHSTF_MOUSE Carbohydrate sulfotransferase 15 OS=Mus musculus GN=Chst15 PE=2 SV=1	2	2	4	1	0.941174	1.01805
SP://Q14CH7	SYAM_MOUSE Alanine__tRNA ligase_ mitochondrial OS=Mus musculus GN=Aars2 PE=2 SV=1	2	2	2	1	1.09958	1.01569
SP://P07934	PHKG1_MOUSE Phosphorylase b kinase gamma catalytic chain_ skeletal muscle/heart isoform OS=Mus musculus GN=Phkg1 PE=2 SV=3	2	2	6	1	0.841074	1.01529
SP://Q99MY8	ASH1L_MOUSE Histone_lysine N_methyltransferase ASH1L OS=Mus musculus GN=Ash1l PE=1 SV=3	7	8	72	1	1.3271	1.01448
SP://A6X8Z5	RHG31_MOUSE Rho GTPase_activating protein 31 OS=Mus musculus GN=Arhgap31 PE=1 SV=1	2	2	2	1	1.81169	1.01414
SP://A7L9Z8	AT2C2_MOUSE Calcium_transporting ATPase type 2C member 2 OS=Mus musculus GN=Atp2c2 PE=2 SV=1	3	3	5	1	1.17501	1.01376
SP://P43688	NKX26_MOUSE Homeobox protein Nkx_2.6 OS=Mus musculus GN=Nkx2_6 PE=2 SV=2	2	2	2	1	0.884654	1.01368
SP://P97313	PRKDC_MOUSE DNA_dependent protein kinase catalytic subunit OS=Mus musculus GN=Prkdc PE=1 SV=3	4	4	35	1	1.86889	1.01319
SP://E9PVP1	E9PVP1_MOUSE Aurora kinase B OS=Mus musculus GN=Aim1 PE=2 SV=1	3	3	42	1	1.12434	1.01111
SP://Q32MT0	Q32MT0_MOUSE Mefv protein OS=Mus musculus GN=Mefv PE=2 SV=1	2	2	4	1	1.03444	1.01051
SP://E9Q4K7	E9Q4K7_MOUSE Protein Kif13b OS=Mus musculus GN=Kif13b PE=2 SV=1	2	2	45	1	0.857873	1.01019
SP://P11531	DMD_MOUSE Dystrophin OS=Mus musculus GN=Dmd PE=1 SV=3	5	6	11	1	0.94428	1.0096
SP://Q8BWF0	SSDH_MOUSE Succinate_semialdehyde dehydrogenase_ mitochondrial OS=Mus musculus GN=Aldh5a1 PE=1 SV=1	2	2	31	1	1.04973	1.00802
SP://Q8BLY2	SYTC2_MOUSE Probable threonine__tRNA ligase 2_ cytoplasmic OS=Mus musculus GN=Tarsl2 PE=2 SV=1	2	3	27	1	0.970029	1.00795
SP://E9Q3S4	M3K19_MOUSE Mitogen_activated protein kinase kinase kinase 19 OS=Mus musculus GN=Map3k19 PE=3 SV=1	2	3	9	1	1.06256	1.00718
SP://P57080	UBP25_MOUSE Ubiquitin carboxyl_terminal hydrolase 25 OS=Mus musculus GN=Usp25 PE=1 SV=2	3	3	9	1	1.09029	1.00717
SP://P16045	LEG1_MOUSE Galectin_1 OS=Mus musculus GN=Lgals1 PE=1 SV=3	2	2	126	1	0.80321	1.00563
SP://Q8CGM2	RP1L1_MOUSE Retinitis pigmentosa 1_like 1 protein OS=Mus musculus GN=Rp1l1 PE=1 SV=1	5	5	55	1	1.14712	1.00541
SP://Q80WQ6	RHDF2_MOUSE Inactive rhomboid protein 2 OS=Mus musculus GN=Rhbdf2 PE=1 SV=1	3	3	8	1	0.871052	1.00518
SP://P08113	ENPL_MOUSE Endoplasmin OS=Mus musculus GN=Hsp90b1 PE=1 SV=2	3	3	39	1	1.05651	1.00422
SP://E9Q6J5	E9Q6J5_MOUSE Protein Bod1l OS=Mus musculus GN=Bod1l PE=2 SV=1	5	5	54	1	1.18734	1.00262
SP://Q6A0A9	F120A_MOUSE Constitutive coactivator of PPAR_gamma_like protein 1 OS=Mus musculus GN=FAM120A PE=1 SV=2	3	3	22	1	1.14562	1.00217
SP://Q9JID9	SH2B2_MOUSE SH2B adapter protein 2 OS=Mus musculus GN=Sh2b2 PE=1 SV=2	2	2	14	1	1.72162	1.00047
SP://P63101	1433Z_MOUSE 14_3_3 protein zeta/delta OS=Mus musculus GN=Ywhaz PE=1 SV=1	4	4	203	1	0.948743	0.998729
SP://Q8VCD5	MED17_MOUSE Mediator of RNA polymerase II transcription subunit 17 OS=Mus musculus GN=Med17 PE=1 SV=1	2	2	11	1	1.32993	0.99803
SP://Q3UM29	COG7_MOUSE Conserved oligomeric Golgi complex subunit 7 OS=Mus musculus GN=Cog7 PE=2 SV=1	2	2	2	1	0.983076	0.997512
SP://Q6VN19	RBP10_MOUSE Ran_binding protein 10 OS=Mus musculus GN=Ranbp10 PE=1 SV=2	2	2	3	1	1.11573	0.997501
SP://Q61493	DPOLZ_MOUSE DNA polymerase zeta catalytic subunit OS=Mus musculus GN=Rev3l PE=1 SV=3	2	2	17	1	1.18726	0.996532
SP://Q3U2V3	NUD18_MOUSE 8_oxo_dGDP phosphatase NUDT18 OS=Mus musculus GN=Nudt18 PE=2 SV=1	2	2	5	1	0.448315	0.993501
SP://Q80WV3	CHST2_MOUSE Carbohydrate sulfotransferase 2 OS=Mus musculus GN=Chst2 PE=2 SV=3	2	2	21	1	0.938633	0.993193
SP://Q80TM9-4	NISCH_MOUSE Isoform 4 of Nischarin OS=Mus musculus GN=Nisch	2	2	6	1	0.896079	0.992752
SP://Q99KI0	ACON_MOUSE Aconitate hydratase_ mitochondrial OS=Mus musculus GN=Aco2 PE=1 SV=1	11	11	362	1	1.08399	0.9917
SP://M0QWA1	M0QWA1_MOUSE Protein Csmd2 (Fragment) OS=Mus musculus GN=Csmd2 PE=4 SV=1	2	2	3	1	0.613808	0.989463
SP://Q8BVT7	Q8BVT7_MOUSE Protein 4921511C20Rik OS=Mus musculus GN=4921511C20Rik PE=2 SV=1	2	2	2	1	1.19508	0.98753
SP://Q9Z0F3	B2L10_MOUSE Bcl_2_like protein 10 OS=Mus musculus GN=Bcl2l10 PE=1 SV=1	2	2	3	1	1.632	0.987149
SP://E9PVX6	E9PVX6_MOUSE Protein Mki67 OS=Mus musculus GN=Mki67 PE=2 SV=1	3	3	4	1	1.0367	0.98658
SP://Q920Z2	Q920Z2_MOUSE B7 olfactory receptor OS=Mus musculus GN=Olfr702 PE=2 SV=1	2	2	3	1	1.17104	0.985238
SP://P35951	LDLR_MOUSE Low_density lipoprotein receptor OS=Mus musculus GN=Ldlr PE=1 SV=2	3	3	44	1	1.08246	0.984915
SP://E9Q8L9	E9Q8L9_MOUSE Rab11 family_interacting protein 1 OS=Mus musculus GN=Rab11fip1 PE=2 SV=1	2	2	4	1	1.16887	0.983838
SP://Q7TPV4	MBB1A_MOUSE Myb_binding protein 1A OS=Mus musculus GN=Mybbp1a PE=1 SV=2	2	2	29	1	0.953798	0.983573
SP://Q80U44	ZFY16_MOUSE Zinc finger FYVE domain_containing protein 16 OS=Mus musculus GN=Zfyve16 PE=1 SV=2	2	2	5	1	0.913551	0.98279
SP://P10284	HXB4_MOUSE Homeobox protein Hox_B4 OS=Mus musculus GN=Hoxb4 PE=2 SV=1	2	2	2	1	1.47215	0.982614
SP://Q9R0N5	SYT5_MOUSE Synaptotagmin_5 OS=Mus musculus GN=Syt5 PE=1 SV=1	2	2	57	1	1.08677	0.981117
SP://Q9JME9	VTM2B_MOUSE V_set and transmembrane domain_containing protein 2B OS=Mus musculus GN=Vstm2b PE=2 SV=1	2	2	6	1	0.813487	0.980309
SP://Q7TSA6	CS055_MOUSE Uncharacterized protein C19orf55 homolog OS=Mus musculus PE=2 SV=1	2	2	4	1	1.06048	0.976441
SP://Q9JMI0	ECEL1_MOUSE Endothelin_converting enzyme_like 1 OS=Mus musculus GN=Ecel1 PE=2 SV=2	2	3	6	1	1.06178	0.97603
SP://P48036	ANXA5_MOUSE Annexin A5 OS=Mus musculus GN=Anxa5 PE=1 SV=1	8	9	389	1	0.951107	0.974795
SP://B2RUR8	OTU7B_MOUSE OTU domain_containing protein 7B OS=Mus musculus GN=Otud7b PE=1 SV=1	2	2	2	1	1.11246	0.973469
SP://E9Q5M6	E9Q5M6_MOUSE Protein Wdr52 OS=Mus musculus GN=Wdr52 PE=4 SV=1	2	2	3	1	1.67158	0.972992
SP://P08249	MDHM_MOUSE Malate dehydrogenase_ mitochondrial OS=Mus musculus GN=Mdh2 PE=1 SV=3	10	10	671	1	0.922954	0.969572
SP://Q64378	FKBP5_MOUSE Peptidyl_prolyl cis_trans isomerase FKBP5 OS=Mus musculus GN=Fkbp5 PE=1 SV=1	2	2	5	1	0.941948	0.968109
SP://Q810B9	SLIK3_MOUSE SLIT and NTRK_like protein 3 OS=Mus musculus GN=Slitrk3 PE=2 SV=2	2	2	4	1	0.815613	0.968081
SP://Q8BMS1	ECHA_MOUSE Trifunctional enzyme subunit alpha_ mitochondrial OS=Mus musculus GN=Hadha PE=1 SV=1	4	4	6	1	1.02544	0.966803
SP://P17897	LYZ1_MOUSE Lysozyme C_1 OS=Mus musculus GN=Lyz1 PE=1 SV=1	2	2	8	1	1.26427	0.965891
SP://B2RQL2	B2RQL2_MOUSE Protein Stox1 OS=Mus musculus GN=Stox1 PE=2 SV=1	3	3	21	1	1.27827	0.964574
SP://P63158	HMGB1_MOUSE High mobility group protein B1 OS=Mus musculus GN=Hmgb1 PE=1 SV=2	2	2	28	1	0.949931	0.963862
SP://E9PUT0	E9PUT0_MOUSE Protein 3110052M02Rik OS=Mus musculus GN=3110052M02Rik PE=2 SV=1	2	2	7	1	1.25368	0.962805
SP://Q6P9L6	KIF15_MOUSE Kinesin_like protein KIF15 OS=Mus musculus GN=Kif15 PE=1 SV=1	2	2	14	1	2.0984	0.961948
SP://Q62388	ATM_MOUSE Serine_protein kinase ATM OS=Mus musculus GN=Atm PE=1 SV=2	3	4	11	1	0.89007	0.961007
SP://Q8CDI6	CD158_MOUSE Coiled_coil domain_containing protein 158 OS=Mus musculus GN=Ccdc158 PE=2 SV=1	2	2	2	1	0.455356	0.959586
SP://P51174	ACADL_MOUSE Long_chain specific acyl_CoA dehydrogenase_ mitochondrial OS=Mus musculus GN=Acadl PE=2 SV=2	4	4	43	1	0.927873	0.956731
SP://Q01853	TERA_MOUSE Transitional endoplasmic reticulum ATPase OS=Mus musculus GN=Vcp PE=1 SV=4	8	9	358	1	0.987972	0.956333
SP://Q8BW11	PRS58_MOUSE Putative inactive serine protease 58 OS=Mus musculus GN=Prss58 PE=2 SV=1	2	4	48	1	1.08929	0.956085
SP://P01831	THY1_MOUSE Thy_1 membrane glycoprotein OS=Mus musculus GN=Thy1 PE=1 SV=1	3	3	94	1	0.555573	0.956036
SP://F8VPZ5	F8VPZ5_MOUSE Protein Ercc6 OS=Mus musculus GN=Ercc6 PE=2 SV=1	2	2	3	1	0.989278	0.954324
SP://A2AQ07	TBB1_MOUSE Tubulin beta_1 chain OS=Mus musculus GN=Tubb1 PE=1 SV=1	2	2	3	1	1.73928	0.952522
SP://P59113	FERM1_MOUSE Fermitin family homolog 1 OS=Mus musculus GN=Fermt1 PE=1 SV=4	2	2	3	1	0.762263	0.950647
SP://Q8VD75	HIP1_MOUSE Huntingtin_interacting protein 1 OS=Mus musculus GN=Hip1 PE=1 SV=2	3	3	9	1	0.869839	0.950149
SP://Q7TNS5	Q7TNS5_MOUSE Protein B630019K06Rik OS=Mus musculus GN=B630019K06Rik PE=2 SV=1	2	2	2	1	1.12613	0.950111
SP://G5E8L9	G5E8L9_MOUSE MCG22324 OS=Mus musculus GN=Mroh9 PE=4 SV=1	2	2	3	1	1.10269	0.95
SP://G3X9M3	G3X9M3_MOUSE Protein Hmgxb3 OS=Mus musculus GN=Hmgxb3 PE=4 SV=1	4	3	22	1	0.89359	0.948749
SP://A1L3T7	FA65C_MOUSE Protein FAM65C OS=Mus musculus GN=Fam65c PE=2 SV=1	2	2	2	1	0.857129	0.94738
SP://F6RGI3	F6RGI3_MOUSE Protein Gm340 OS=Mus musculus GN=Gm340 PE=4 SV=1	2	2	2	1	1.23048	0.944727
SP://P50220	NKX21_MOUSE Homeobox protein Nkx_2.1 OS=Mus musculus GN=Nkx2_1 PE=2 SV=1	2	2	3	1	1.23048	0.944727
SP://Q9JLB4	CUBN_MOUSE Cubilin OS=Mus musculus GN=Cubn PE=1 SV=3	3	3	5	1	1.37194	0.944043
SP://P39654	LX12L_MOUSE Arachidonate 12_lipoxygenase_ leukocyte_type OS=Mus musculus GN=Alox12l PE=1 SV=4	2	2	2	1	1.11937	0.939358
SP://Q99L27	GMPR2_MOUSE GMP reductase 2 OS=Mus musculus GN=Gmpr2 PE=2 SV=2	2	2	2	1	0.603022	0.938753
SP://O88783	FA5_MOUSE Coagulation factor V OS=Mus musculus GN=F5 PE=1 SV=1	2	2	59	1	1.02417	0.938711
SP://Q8BZQ7	ANC2_MOUSE Anaphase_promoting complex subunit 2 OS=Mus musculus GN=Anapc2 PE=1 SV=2	2	2	7	1	1.22527	0.938118
SP://P99027	RLA2_MOUSE 60S acidic ribosomal protein P2 OS=Mus musculus GN=Rplp2 PE=1 SV=3	2	2	96	1	0.877839	0.937987
SP://Q7TN37	TRPM4_MOUSE Transient receptor potential cation channel subfamily M member 4 OS=Mus musculus GN=Trpm4 PE=1 SV=1	2	2	10	1	1.04106	0.934856
SP://Q8C142	ARH_MOUSE Low density lipoprotein receptor adapter protein 1 OS=Mus musculus GN=Ldlrap1 PE=1 SV=3	2	2	2	1	0.86861	0.93428
SP://Q3TYQ9	Q3TYQ9_MOUSE Aldehyde oxidase 4 OS=Mus musculus GN=Aox4 PE=2 SV=1	2	2	57	1	0.902274	0.934017
SP://B2RT41	B2RT41_MOUSE Protein Zfc3h1 OS=Mus musculus GN=Zfc3h1 PE=2 SV=1	3	3	4	1	1.94246	0.932121
SP://E9PUU5	E9PUU5_MOUSE Protein Zfp839 OS=Mus musculus GN=Zfp839 PE=4 SV=1	3	3	18	1	1.29087	0.931151
SP://Q80UI7	Q80UI7_MOUSE C_type lectin domain family 4_ member a1 OS=Mus musculus GN=Clec4a1 PE=2 SV=1	2	2	16	1	0.639127	0.92823
SP://Q8K0T7	UN13C_MOUSE Protein unc_13 homolog C OS=Mus musculus GN=Unc13c PE=1 SV=3	4	4	18	1	0.946575	0.927734
SP://Q8CFJ5	Q8CFJ5_MOUSE Predicted gene_ EG210155 OS=Mus musculus GN=Gm4763 PE=2 SV=1	2	1	7	1	1.63485	0.927116
SP://Q0VDN7	RUND1_MOUSE RUN domain_containing protein 1 OS=Mus musculus GN=Rundc1 PE=2 SV=1	2	2	3	1	0.886084	0.924121
SP://Q6ZQ11	CHSS1_MOUSE Chondroitin sulfate synthase 1 OS=Mus musculus GN=Chsy1 PE=2 SV=2	2	2	2	1	1.74367	0.92345
SP://E9Q557	DESP_MOUSE Desmoplakin OS=Mus musculus GN=Dsp PE=2 SV=1	2	3	4	1	1.04237	0.922786
SP://Q640L5	CCD18_MOUSE Coiled_coil domain_containing protein 18 OS=Mus musculus GN=Ccdc18 PE=2 SV=1	3	3	7	1	1.13953	0.922235
SP://Q0VBV7	K1377_MOUSE Uncharacterized protein KIAA1377 OS=Mus musculus GN=Kiaa1377 PE=2 SV=1	2	2	3	1	0.789619	0.919989
SP://Q9R098	HGFA_MOUSE Hepatocyte growth factor activator OS=Mus musculus GN=Hgfac PE=1 SV=1	2	2	9	1	1.24219	0.91989
SP://E9Q1N0	E9Q1N0_MOUSE Protein 4932431P20Rik OS=Mus musculus GN=4932431P20Rik PE=2 SV=1	3	3	6	1	0.645401	0.919647
SP://E9PZ36	E9PZ36_MOUSE Protein Pkhd1 OS=Mus musculus GN=Pkhd1 PE=4 SV=1	3	3	3	1	1.2411	0.918784
SP://Q6PDZ2	TAF1C_MOUSE TATA box_binding protein_associated factor RNA polymerase I subunit C OS=Mus musculus GN=Taf1c PE=1 SV=1	2	2	19	1	1.07626	0.916428
SP://P27773	PDIA3_MOUSE Protein disulfide_isomerase A3 OS=Mus musculus GN=Pdia3 PE=1 SV=2	5	6	224	1	0.98757	0.915464
SP://Q6P9S1	ATMIN_MOUSE ATM interactor OS=Mus musculus GN=Atmin PE=2 SV=2	2	2	10	1	1.13291	0.915346
SP://P05202	AATM_MOUSE Aspartate aminotransferase_ mitochondrial OS=Mus musculus GN=Got2 PE=1 SV=1	4	4	143	1	0.881739	0.914607
SP://B1AWN4	B1AWN4_MOUSE Protein Atp10b OS=Mus musculus GN=Atp10b PE=4 SV=1	3	3	5	1	1.11059	0.912183
SP://P97376	FRG1_MOUSE Protein FRG1 OS=Mus musculus GN=Frg1 PE=1 SV=2	2	2	36	1	0.976247	0.910288
SP://Q8BH64	EHD2_MOUSE EH domain_containing protein 2 OS=Mus musculus GN=Ehd2 PE=1 SV=1	2	2	31	1	1.11554	0.909333
SP://P35822	PTPRK_MOUSE Receptor_type tyrosine_protein phosphatase kappa OS=Mus musculus GN=Ptprk PE=1 SV=1	2	2	5	1	1.22221	0.908806
SP://Q9CQ76	Q9CQ76_MOUSE Nephrocan OS=Mus musculus GN=Nepn PE=2 SV=1	2	2	8	1	1.02573	0.908345
SP://E9PZP8	E9PZP8_MOUSE Protein Herc1 OS=Mus musculus GN=Herc1 PE=2 SV=1	3	3	3	1	1.1387	0.907567
SP://P51658	DHB2_MOUSE Estradiol 17_beta_dehydrogenase 2 OS=Mus musculus GN=Hsd17b2 PE=2 SV=2	2	2	51	1	0.843754	0.90741
SP://F8WJE9	F8WJE9_MOUSE CMRF35_like molecule 7 OS=Mus musculus GN=Cd300lb PE=2 SV=1	2	2	2	1	0.979139	0.907212
SP://Q920F6	SMC1B_MOUSE Structural maintenance of chromosomes protein 1B OS=Mus musculus GN=Smc1b PE=1 SV=1	3	3	4	1	0.734282	0.906766
SP://Q8VFM9	OLF24_MOUSE Olfactory receptor 24 OS=Mus musculus GN=Olfr24 PE=2 SV=1	2	2	5	1	0.839563	0.906376
SP://E9PWQ7	E9PWQ7_MOUSE Zonadhesin OS=Mus musculus GN=Zan PE=4 SV=1	2	1	2	1	1.08673	0.905821
SP://E9Q7N9	E9Q7N9_MOUSE Protein Dnah11 OS=Mus musculus GN=Dnah11 PE=4 SV=2	5	5	23	1	1.03859	0.90569
SP://P59383	LRRN4_MOUSE Leucine_rich repeat neuronal protein 4 OS=Mus musculus GN=Lrrn4 PE=1 SV=2	2	2	3	1	0.694589	0.905039
SP://P28666	MUG2_MOUSE Murinoglobulin_2 OS=Mus musculus GN=Mug2 PE=2 SV=2	2	2	2	1	0.94727	0.904676
SP://P49443	PPM1A_MOUSE Protein phosphatase 1A OS=Mus musculus GN=Ppm1a PE=1 SV=1	2	2	2	1	0.934366	0.902833
SP://B9EJ54	B9EJ54_MOUSE MCG21756_ isoform CRA_b OS=Mus musculus GN=Nup205 PE=2 SV=1	2	2	2	1	1.03042	0.902511
SP://E9PYH6	E9PYH6_MOUSE Protein Setd1a OS=Mus musculus GN=Setd1a PE=4 SV=1	2	2	3	1	1.12284	0.901631
SP://Q3UYI5	RGL3_MOUSE Ral guanine nucleotide dissociation stimulator_like 3 OS=Mus musculus GN=Rgl3 PE=1 SV=2	3	3	11	1	0.914414	0.901043
SP://Q9WVA4	TAGL2_MOUSE Transgelin_2 OS=Mus musculus GN=Tagln2 PE=1 SV=4	2	2	145	1	0.991851	0.900575
SP://Q80UJ7	RB3GP_MOUSE Rab3 GTPase_activating protein catalytic subunit OS=Mus musculus GN=Rab3gap1 PE=2 SV=4	4	5	6	1	1.0379	0.900357
SP://Q61160	FADD_MOUSE Protein FADD OS=Mus musculus GN=Fadd PE=1 SV=1	2	2	3	1	1.20115	0.898456
SP://Q8K1G2	LBN_MOUSE Limbin OS=Mus musculus GN=Evc2 PE=1 SV=1	2	2	2	1	0.889665	0.897876
SP://P20029	GRP78_MOUSE 78 kDa glucose_regulated protein OS=Mus musculus GN=Hspa5 PE=1 SV=3	8	9	238	1	0.744077	0.896437
SP://F8VQ66	F8VQ66_MOUSE Protein CN725425 OS=Mus musculus GN=CN725425 PE=4 SV=1	2	2	7	1	0.595448	0.895511
SP://P52480	KPYM_MOUSE Pyruvate kinase PKM OS=Mus musculus GN=Pkm PE=1 SV=4	2	2	84	1	0.453705	0.892076
SP://P52431	DPOD1_MOUSE DNA polymerase delta catalytic subunit OS=Mus musculus GN=Pold1 PE=1 SV=2	2	2	6	1	1.02916	0.891303
SP://Q9CXE1	Q9CXE1_MOUSE Exocyst complex component 4 OS=Mus musculus GN=Exoc4 PE=2 SV=1	2	2	19	1	1.04788	0.890335
SP://P60335	PCBP1_MOUSE Poly(rC)_binding protein 1 OS=Mus musculus GN=Pcbp1 PE=1 SV=1	4	3	85	1	1.07641	0.890172
SP://Q7TSH4	CP110_MOUSE Centriolar coiled_coil protein of 110 kDa OS=Mus musculus GN=Ccp110 PE=1 SV=1	3	3	4	1	1.50321	0.889964
SP://E9Q6R7	E9Q6R7_MOUSE Protein Utrn OS=Mus musculus GN=Utrn PE=2 SV=1	2	2	3	1	0.848571	0.889902
SP://Q3ULB0	Q3ULB0_MOUSE Protein Rbm6 OS=Mus musculus GN=Rbm6 PE=2 SV=1	2	2	2	1	1.13706	0.888397
SP://Q920R0-2	ALS2_MOUSE Isoform 2 of Alsin OS=Mus musculus GN=Als2	2	2	41	1	0.993136	0.888209
SP://P09405	NUCL_MOUSE Nucleolin OS=Mus musculus GN=Ncl PE=1 SV=2	5	5	188	1	0.704595	0.887759
SP://P97470	PP4C_MOUSE Serine/threonine_protein phosphatase 4 catalytic subunit OS=Mus musculus GN=Ppp4c PE=1 SV=2	2	2	2	1	0.932659	0.887593
SP://F8WGV3	F8WGV3_MOUSE Solute carrier family 26 member 10 OS=Mus musculus GN=Slc26a10 PE=4 SV=1	2	2	21	1	0.848708	0.886272
SP://E9Q7G0	E9Q7G0_MOUSE Protein Numa1 OS=Mus musculus GN=Numa1 PE=2 SV=1	2	2	2	1	1.03268	0.885212
SP://Q30D77	COOA1_MOUSE Collagen alpha_1(XXIV) chain OS=Mus musculus GN=Col24a1 PE=2 SV=2	3	3	66	1	1.08939	0.885091
SP://P10639	THIO_MOUSE Thioredoxin OS=Mus musculus GN=Txn PE=1 SV=3	2	2	76	1	0.648903	0.883818
SP://P09103	PDIA1_MOUSE Protein disulfide_isomerase OS=Mus musculus GN=P4hb PE=1 SV=2	7	7	189	1	0.785663	0.883502
SP://Q61768	KINH_MOUSE Kinesin_1 heavy chain OS=Mus musculus GN=Kif5b PE=1 SV=3	2	2	2	1	1.12195	0.883041
SP://O09061	PSB1_MOUSE Proteasome subunit beta type_1 OS=Mus musculus GN=Psmb1 PE=1 SV=1	2	2	30	1	0.753688	0.880943
SP://Q8BZ47	ZN609_MOUSE Zinc finger protein 609 OS=Mus musculus GN=Znf609 PE=1 SV=2	3	3	7	1	1.30309	0.880844
SP://Q91VI7	RINI_MOUSE Ribonuclease inhibitor OS=Mus musculus GN=Rnh1 PE=1 SV=1	3	3	18	1	1.00307	0.880205
SP://P58252	EF2_MOUSE Elongation factor 2 OS=Mus musculus GN=Eef2 PE=1 SV=2	11	13	370	1	0.90678	0.877922
SP://P06745	G6PI_MOUSE Glucose_6_phosphate isomerase OS=Mus musculus GN=Gpi PE=1 SV=4	2	2	106	1	0.801968	0.877005
SP://A2A5R2	BIG2_MOUSE Brefeldin A_inhibited guanine nucleotide_exchange protein 2 OS=Mus musculus GN=Arfgef2 PE=1 SV=1	3	3	5	1	0.744965	0.875228
SP://P10107	ANXA1_MOUSE Annexin A1 OS=Mus musculus GN=Anxa1 PE=1 SV=2	9	11	516	1	0.8159	0.871782
SP://E9PWM3	E9PWM3_MOUSE Protein Armcx4 OS=Mus musculus GN=Armcx4 PE=2 SV=1	4	4	11	1	1.1675	0.871145
SP://P08122	CO4A2_MOUSE Collagen alpha_2(IV) chain OS=Mus musculus GN=Col4a2 PE=2 SV=4	5	5	25	1	0.914788	0.869971
SP://Q9D8N0	EF1G_MOUSE Elongation factor 1_gamma OS=Mus musculus GN=Eef1g PE=1 SV=3	5	5	140	1	0.842702	0.869143
SP://Q62452	UD19_MOUSE UDP_glucuronosyltransferase 1_9 OS=Mus musculus GN=Ugt1a9 PE=1 SV=3	2	2	12	1	0.760808	0.868879
SP://Q9CYQ7	NARF_MOUSE Nuclear prelamin A recognition factor OS=Mus musculus GN=Narf PE=2 SV=1	2	2	3	1	0.733016	0.868508
SP://Q64433	CH10_MOUSE 10 kDa heat shock protein_ mitochondrial OS=Mus musculus GN=Hspe1 PE=1 SV=2	3	3	83	1	0.926366	0.865402
SP://P40142	TKT_MOUSE Transketolase OS=Mus musculus GN=Tkt PE=1 SV=1	6	6	257	1	1.02926	0.86539
SP://F2YMG0	PRS56_MOUSE Serine protease 56 OS=Mus musculus GN=Prss56 PE=2 SV=1	2	2	10	1	1.03116	0.864183
SP://P56726	SMO_MOUSE Smoothened homolog OS=Mus musculus GN=Smo PE=1 SV=2	2	2	3	1	0.864382	0.86273
SP://P60843	IF4A1_MOUSE Eukaryotic initiation factor 4A_I OS=Mus musculus GN=Eif4a1 PE=2 SV=1	2	2	39	1	0.902432	0.861625
SP://Q60928	GGT1_MOUSE Gamma_glutamyltranspeptidase 1 OS=Mus musculus GN=Ggt1 PE=1 SV=1	2	2	4	1	1.07926	0.859198
SP://P01902	HA1D_MOUSE H_2 class I histocompatibility antigen_ K_D alpha chain OS=Mus musculus GN=H2_K1 PE=1 SV=1	2	2	27	1	0.591251	0.858104
SP://M0QW61	M0QW61_MOUSE Uncharacterized protein OS=Mus musculus PE=4 SV=1	2	2	2	1	0.960868	0.855956
SP://Q9CUU3	SYCP2_MOUSE Synaptonemal complex protein 2 OS=Mus musculus GN=Sycp2 PE=1 SV=2	2	2	2	1	0.890664	0.855543
SP://Q9WTL4	INSRR_MOUSE Insulin receptor_related protein OS=Mus musculus GN=Insrr PE=1 SV=2	2	2	4	1	0.906249	0.854335
SP://Q9WV27	AT1A4_MOUSE Sodium/potassium_transporting ATPase subunit alpha_4 OS=Mus musculus GN=Atp1a4 PE=1 SV=3	2	2	2	1	1.35003	0.85406
SP://Q6PD21	SHB_MOUSE SH2 domain_containing adapter protein B OS=Mus musculus GN=Shb PE=1 SV=2	2	2	3	1	0.825275	0.852698
SP://Q811P0	S36A3_MOUSE Proton_coupled amino acid transporter 3 OS=Mus musculus GN=Slc36a3 PE=2 SV=1	2	2	73	1	0.722645	0.852063
SP://Q00623	APOA1_MOUSE Apolipoprotein A_I OS=Mus musculus GN=Apoa1 PE=1 SV=2	4	4	141	1	1.04553	0.851115
SP://Q62556	BT1A1_MOUSE Butyrophilin subfamily 1 member A1 OS=Mus musculus GN=Btn1a1 PE=1 SV=2	5	3	14	1	1.17575	0.850821
SP://Q8CIR4	TRPM6_MOUSE Transient receptor potential cation channel subfamily M member 6 OS=Mus musculus GN=Trpm6 PE=2 SV=1	2	2	7	1	0.907116	0.850685
SP://Q8R4W6	PCOC2_MOUSE Procollagen C_endopeptidase enhancer 2 OS=Mus musculus GN=Pcolce2 PE=2 SV=2	2	2	17	1	0.802259	0.849131
SP://A2BIE1	A2BIE1_MOUSE Protein Qser1 OS=Mus musculus GN=Qser1 PE=4 SV=2	4	4	29	1	0.868739	0.849085
SP://Q99J31	OPHN1_MOUSE Oligophrenin_1 OS=Mus musculus GN=Ophn1 PE=2 SV=1	2	2	7	1	1.13263	0.847643
SP://E9PYK8	E9PYK8_MOUSE Rho guanine nucleotide exchange factor 4 OS=Mus musculus GN=Arhgef4 PE=2 SV=2	2	2	8	1	0.715602	0.845704
SP://P38647	GRP75_MOUSE Stress_70 protein_ mitochondrial OS=Mus musculus GN=Hspa9 PE=1 SV=3	2	2	36	1	1.23608	0.841763
SP://Q8R297	Q8R297_MOUSE MCG142296 OS=Mus musculus GN=Vmn1r235 PE=4 SV=1	3	3	9	1	1.28652	0.840959
SP://Q9QYC7	VKGC_MOUSE Vitamin K_dependent gamma_carboxylase OS=Mus musculus GN=Ggcx PE=2 SV=1	2	2	27	1	1.00884	0.840307
SP://P06728	APOA4_MOUSE Apolipoprotein A_IV OS=Mus musculus GN=Apoa4 PE=2 SV=3	8	9	150	1	1.23633	0.839563
SP://Q9DA73	CCD89_MOUSE Coiled_coil domain_containing protein 89 OS=Mus musculus GN=Ccdc89 PE=1 SV=2	2	2	2	1	0.867815	0.83903
SP://Q9D321	S35A4_MOUSE Probable UDP_sugar transporter protein SLC35A4 OS=Mus musculus GN=Slc35a4 PE=2 SV=1	2	3	7	1	0.958208	0.837474
SP://P70206	PLXA1_MOUSE Plexin_A1 OS=Mus musculus GN=Plxna1 PE=1 SV=1	2	2	2	1	1.2006	0.835153
SP://P54071	IDHP_MOUSE Isocitrate dehydrogenase [NADP]_ mitochondrial OS=Mus musculus GN=Idh2 PE=1 SV=3	2	2	31	1	0.794599	0.83191
SP://Q9WVF7	DPOE1_MOUSE DNA polymerase epsilon catalytic subunit A OS=Mus musculus GN=Pole PE=2 SV=3	3	3	14	1	1.45088	0.831189
SP://Q8K424	TRPV3_MOUSE Transient receptor potential cation channel subfamily V member 3 OS=Mus musculus GN=Trpv3 PE=1 SV=2	2	3	5	1	1.22613	0.830719
SP://Q8BMF8	GLDN_MOUSE Gliomedin OS=Mus musculus GN=Gldn PE=1 SV=1	2	2	2	1	1.37502	0.830372
SP://Q8BL06	UBP54_MOUSE Inactive ubiquitin carboxyl_terminal hydrolase 54 OS=Mus musculus GN=Usp54 PE=1 SV=2	2	2	2	1	0.843581	0.82943
SP://Q91V36	NRBP2_MOUSE Nuclear receptor_binding protein 2 OS=Mus musculus GN=Nrbp2 PE=1 SV=2	2	2	52	1	0.940035	0.829361
SP://Q80WQ2	VAC14_MOUSE Protein VAC14 homolog OS=Mus musculus GN=Vac14 PE=1 SV=1	2	2	8	1	0.709032	0.828582
SP://Q99PT1	GDIR1_MOUSE Rho GDP_dissociation inhibitor 1 OS=Mus musculus GN=Arhgdia PE=1 SV=3	2	2	89	1	0.703952	0.826301
SP://P50462	CSRP3_MOUSE Cysteine and glycine_rich protein 3 OS=Mus musculus GN=Csrp3 PE=1 SV=1	2	2	26	1	0.717653	0.824383
SP://A2ACJ2	FP100_MOUSE Fanconi anemia_associated protein of 100 kDa OS=Mus musculus GN=Faap100 PE=2 SV=1	2	2	2	1	1.0637	0.823276
SP://Q8VDC0	SYLM_MOUSE Probable leucine__tRNA ligase_ mitochondrial OS=Mus musculus GN=Lars2 PE=2 SV=1	2	2	2	1	0.929	0.822705
SP://O35639	ANXA3_MOUSE Annexin A3 OS=Mus musculus GN=Anxa3 PE=1 SV=4	5	5	87	1	0.74624	0.821022
SP://Q8BFX2	Q8BFX2_MOUSE Protein Zfp438 OS=Mus musculus GN=Zfp438 PE=2 SV=1	3	3	5	1	0.918629	0.820974
SP://A2AQ19	RTF1_MOUSE RNA polymerase_associated protein RTF1 homolog OS=Mus musculus GN=Rtf1 PE=2 SV=1	2	2	2	1	1.43615	0.819474
SP://P41233	ABCA1_MOUSE ATP_binding cassette sub_family A member 1 OS=Mus musculus GN=Abca1 PE=1 SV=4	2	2	3	1	1.30178	0.819112
SP://B2RUD9	B2RUD9_MOUSE MCG140564 OS=Mus musculus GN=Gm4787 PE=2 SV=1	5	4	5	1	0.904621	0.818752
SP://Q62187	TTF1_MOUSE Transcription termination factor 1 OS=Mus musculus GN=Ttf1 PE=1 SV=2	2	2	3	1	0.787784	0.818655
SP://E9PWP9	E9PWP9_MOUSE Protein 4931408C20Rik OS=Mus musculus GN=4931408C20Rik PE=4 SV=1	3	3	3	1	0.669216	0.817434
SP://B1AS29	GRIK3_MOUSE Glutamate receptor ionotropic_ kainate 3 OS=Mus musculus GN=Grik3 PE=2 SV=1	2	2	5	1	0.847624	0.815924
SP://Q9D5S7	LRGUK_MOUSE Leucine_rich repeat and guanylate kinase domain_containing protein OS=Mus musculus GN=Lrguk PE=2 SV=1	2	2	5	1	1.12788	0.815119
SP://B2KF05	B2KF05_MOUSE Bromodomain and PHD finger containing_ 3 OS=Mus musculus GN=Brpf3 PE=2 SV=1	2	2	12	1	0.894756	0.815009
SP://G3UW82	G3UW82_MOUSE MCG140437_ isoform CRA_d OS=Mus musculus GN=Myh2 PE=4 SV=1	4	4	50	1	0.88548	0.814793
SP://Q6UAH0	Q6UAH0_MOUSE Olfactory receptor 94 OS=Mus musculus GN=Olfr94 PE=2 SV=1	2	2	3	1	1.16449	0.809721
SP://E9Q8V6	E9Q8V6_MOUSE Protein Dennd4a OS=Mus musculus GN=Dennd4a PE=4 SV=1	2	2	4	1	1.26556	0.80897
SP://Q9D1A2	CNDP2_MOUSE Cytosolic non_specific dipeptidase OS=Mus musculus GN=Cndp2 PE=1 SV=1	6	6	165	1	0.882738	0.807258
SP://P03975	IGEB_MOUSE IgE_binding protein OS=Mus musculus GN=Iap PE=2 SV=1	2	2	2	1	0.810233	0.805643
SP://P12787	COX5A_MOUSE Cytochrome c oxidase subunit 5A_ mitochondrial OS=Mus musculus GN=Cox5a PE=1 SV=2	3	3	38	1	1.07953	0.804394
SP://Q5SS00	ZDBF2_MOUSE DBF4_type zinc finger_containing protein 2 homolog OS=Mus musculus GN=Zdbf2 PE=2 SV=1	3	3	4	1	1.01795	0.801548
SP://Q91YD9	WASL_MOUSE Neural Wiskott_Aldrich syndrome protein OS=Mus musculus GN=Wasl PE=1 SV=1	2	2	2	1	1.06899	0.801391
SP://Q99JI4	PSMD6_MOUSE 26S proteasome non_ATPase regulatory subunit 6 OS=Mus musculus GN=Psmd6 PE=1 SV=1	2	1	2	1	1.62394	0.800662
SP://Q9EQP2	EHD4_MOUSE EH domain_containing protein 4 OS=Mus musculus GN=Ehd4 PE=1 SV=1	2	2	3	1	1.23455	0.800655
SP://E9Q264	E9Q264_MOUSE Protein Myh15 OS=Mus musculus GN=Myh15 PE=4 SV=1	2	2	3	1	0.725782	0.796615
SP://A2A870	FBF1_MOUSE Fas_binding factor 1 OS=Mus musculus GN=Fbf1 PE=1 SV=1	2	4	100	1	0.892055	0.796439
SP://P09671	SODM_MOUSE Superoxide dismutase [Mn]_ mitochondrial OS=Mus musculus GN=Sod2 PE=1 SV=3	2	3	47	1	0.961267	0.793952
SP://Q05816	FABP5_MOUSE Fatty acid_binding protein_ epidermal OS=Mus musculus GN=Fabp5 PE=1 SV=3	2	2	50	1	0.691251	0.793178
SP://O35161	CELR1_MOUSE Cadherin EGF LAG seven_pass G_type receptor 1 OS=Mus musculus GN=Celsr1 PE=2 SV=3	2	2	3	1	0.817472	0.791993
SP://Q8C052	MAP1S_MOUSE Microtubule_associated protein 1S OS=Mus musculus GN=Map1s PE=1 SV=2	2	2	3	1	0.548779	0.790436
SP://Q8VCH0	THIKB_MOUSE 3_ketoacyl_CoA thiolase B_ peroxisomal OS=Mus musculus GN=Acaa1b PE=2 SV=1	2	2	2	1	0.858936	0.789858
SP://P50247	SAHH_MOUSE Adenosylhomocysteinase OS=Mus musculus GN=Ahcy PE=1 SV=3	2	2	18	1	0.860038	0.789722
SP://E9Q7P1	E9Q7P1_MOUSE Protein Col22a1 OS=Mus musculus GN=Col22a1 PE=2 SV=1	2	3	9	1	1.07721	0.789497
SP://B1AXN3	B1AXN3_MOUSE MCG56945 OS=Mus musculus GN=Gm382 PE=4 SV=1	2	2	2	1	1.00545	0.786408
SP://P14211	CALR_MOUSE Calreticulin OS=Mus musculus GN=Calr PE=1 SV=1	6	7	183	1	0.846593	0.783804
SP://Q9D2Z1	Q9D2Z1_MOUSE Protein Ceacam20 OS=Mus musculus GN=Ceacam20 PE=2 SV=1	2	3	33	1	0.74452	0.783656
SP://Q6PGC1	DHX29_MOUSE ATP_dependent RNA helicase Dhx29 OS=Mus musculus GN=Dhx29 PE=2 SV=1	3	3	17	1	0.726807	0.783531
SP://P39428	TRAF1_MOUSE TNF receptor_associated factor 1 OS=Mus musculus GN=Traf1 PE=1 SV=2	2	2	11	1	0.850368	0.779555
SP://Q7TT37	ELP1_MOUSE Elongator complex protein 1 OS=Mus musculus GN=Ikbkap PE=2 SV=2	3	3	12	1	1.07131	0.776519
SP://Q8BX22	SALL4_MOUSE Sal_like protein 4 OS=Mus musculus GN=Sall4 PE=1 SV=2	2	2	2	1	0.791432	0.775329
SP://Q8CF89	TAB1_MOUSE TGF_beta_activated kinase 1 and MAP3K7_binding protein 1 OS=Mus musculus GN=Tab1 PE=1 SV=2	2	2	34	1	0.861342	0.772837
SP://Q8R0Y6	AL1L1_MOUSE Cytosolic 10_formyltetrahydrofolate dehydrogenase OS=Mus musculus GN=Aldh1l1 PE=2 SV=1	2	2	9	1	0.788076	0.770805
SP://Q8C0Q2	ZHX3_MOUSE Zinc fingers and homeoboxes protein 3 OS=Mus musculus GN=Zhx3 PE=2 SV=2	2	2	12	1	0.788659	0.769128
SP://Q6P5F9	XPO1_MOUSE Exportin_1 OS=Mus musculus GN=Xpo1 PE=1 SV=1	3	4	21	1	0.810957	0.767589
SP://O70456	1433S_MOUSE 14_3_3 protein sigma OS=Mus musculus GN=Sfn PE=1 SV=2	5	6	166	1	0.755973	0.762727
SP://P62889	RL30_MOUSE 60S ribosomal protein L30 OS=Mus musculus GN=Rpl30 PE=2 SV=2	2	2	72	1	0.557871	0.758648
SP://Q80TY4	ST18_MOUSE Suppression of tumorigenicity 18 protein OS=Mus musculus GN=St18 PE=2 SV=2	2	2	8	1	1.09354	0.758292
SP://Q8R3F9	STPAP_MOUSE Speckle targeted PIP5K1A_regulated poly(A) polymerase OS=Mus musculus GN=Tut1 PE=1 SV=1	2	2	3	1	0.745042	0.75811
SP://Q9R001	ATS5_MOUSE A disintegrin and metalloproteinase with thrombospondin motifs 5 OS=Mus musculus GN=Adamts5 PE=2 SV=2	3	3	4	1	0.900365	0.757524
SP://Q61830	MRC1_MOUSE Macrophage mannose receptor 1 OS=Mus musculus GN=Mrc1 PE=1 SV=2	4	4	11	1	0.957962	0.756859
SP://L7N289	L7N289_MOUSE Protein Scgb1b12 OS=Mus musculus GN=Scgb1b21 PE=4 SV=1	2	1	3	1	0.99921	0.753535
SP://Q3TL44	NLRX1_MOUSE NLR family member X1 OS=Mus musculus GN=Nlrx1 PE=2 SV=1	6	6	9	1	0.815365	0.752397
SP://P63028	TCTP_MOUSE Translationally_controlled tumor protein OS=Mus musculus GN=Tpt1 PE=1 SV=1	3	4	145	1	0.73978	0.75229
SP://Q9D4U4	Q9D4U4_MOUSE MCG52127 OS=Mus musculus GN=4930557A04Rik PE=2 SV=1	2	2	5	1	0.95015	0.750497
SP://P08071	TRFL_MOUSE Lactotransferrin OS=Mus musculus GN=Ltf PE=2 SV=4	4	4	23	1	0.837433	0.75005
SP://E9Q1M1	E9Q1M1_MOUSE Protein Pdzd2 OS=Mus musculus GN=Pdzd2 PE=2 SV=1	3	3	6	1	0.842724	0.747188
SP://Q9D1C8	VPS28_MOUSE Vacuolar protein sorting_associated protein 28 homolog OS=Mus musculus GN=Vps28 PE=2 SV=1	2	2	5	1	0.824733	0.738672
SP://A5H0M4	A5H0M4_MOUSE GSARP1 OS=Mus musculus GN=Poteg PE=2 SV=1	2	2	10	1	0.473305	0.736415
SP://P07146	TRY2_MOUSE Anionic trypsin_2 OS=Mus musculus GN=Prss2 PE=2 SV=1	2	2	11	1	0.723195	0.736327
SP://Q9ES63	UBP29_MOUSE Ubiquitin carboxyl_terminal hydrolase 29 OS=Mus musculus GN=Usp29 PE=2 SV=2	4	4	19	1	0.649387	0.735115
SP://Q8VCH7	RDH10_MOUSE Retinol dehydrogenase 10 OS=Mus musculus GN=Rdh10 PE=1 SV=2	2	2	12	1	1.10447	0.733803
SP://Q52KH6	Q52KH6_MOUSE Predicted gene_ OTTMUSG00000017677 OS=Mus musculus GN=DXBay18 PE=2 SV=1	2	2	6	1	0.721183	0.732453
SP://Q5SSE9	ABCAD_MOUSE ATP_binding cassette sub_family A member 13 OS=Mus musculus GN=Abca13 PE=2 SV=1	2	2	13	1	0.782376	0.73146
SP://Q61982	NOTC3_MOUSE Neurogenic locus notch homolog protein 3 OS=Mus musculus GN=Notch3 PE=1 SV=1	4	3	11	1	0.702101	0.727611
SP://E9Q784	E9Q784_MOUSE Protein Zc3h13 OS=Mus musculus GN=Zc3h13 PE=2 SV=1	2	2	16	1	0.654574	0.727477
SP://Q69ZZ9	K0754_MOUSE Uncharacterized protein KIAA0754 OS=Mus musculus GN=Kiaa0754 PE=2 SV=2	2	2	12	1	0.777079	0.722313
SP://Q02853	MMP11_MOUSE Stromelysin_3 OS=Mus musculus GN=Mmp11 PE=1 SV=2	2	2	2	1	0.811437	0.72052
SP://Q6PCX9	TRI37_MOUSE E3 ubiquitin_protein ligase TRIM37 OS=Mus musculus GN=Trim37 PE=2 SV=1	2	2	2	1	0.643545	0.718808
SP://P61222	ABCE1_MOUSE ATP_binding cassette sub_family E member 1 OS=Mus musculus GN=Abce1 PE=2 SV=1	3	3	3	1	0.630149	0.718553
SP://E9Q3L2	E9Q3L2_MOUSE Protein Pi4ka OS=Mus musculus GN=Pi4ka PE=4 SV=1	3	3	45	1	0.65799	0.718117
SP://Q9WV03	FA50A_MOUSE Protein FAM50A OS=Mus musculus GN=Fam50a PE=2 SV=1	2	2	5	1	0.717612	0.717789
SP://Q9CZN8	GATA_MOUSE Glutamyl_tRNA(Gln) amidotransferase subunit A_ mitochondrial OS=Mus musculus GN=Qrsl1 PE=2 SV=1	2	2	5	1	0.724176	0.712116
SP://Q9DBJ1	PGAM1_MOUSE Phosphoglycerate mutase 1 OS=Mus musculus GN=Pgam1 PE=1 SV=3	4	6	152	1	0.467696	0.70691
SP://F2Z4A3	F2Z4A3_MOUSE Protein Fat1 OS=Mus musculus GN=Fat1 PE=2 SV=1	2	2	24	1	1.34977	0.706051
SP://Q8BYR2	LATS1_MOUSE Serine/threonine_protein kinase LATS1 OS=Mus musculus GN=Lats1 PE=1 SV=3	3	3	36	1	1.12266	0.704682
SP://Q3ULP7	Q3ULP7_MOUSE Protein Ctsll3 OS=Mus musculus GN=Ctsll3 PE=2 SV=1	2	2	3	1	0.737401	0.701374
SP://Q5XKE0	MYPC2_MOUSE Myosin_binding protein C_ fast_type OS=Mus musculus GN=Mybpc2 PE=1 SV=1	2	2	2	1	0.734104	0.701063
SP://Q91WU0	Q91WU0_MOUSE Expressed sequence AU018778 OS=Mus musculus GN=Ces1f PE=2 SV=1	2	2	3	1	1.29572	0.695588
SP://J3QPZ6	J3QPZ6_MOUSE Uncharacterized protein OS=Mus musculus GN=Gm21884 PE=4 SV=1	2	2	2	1	0.548194	0.691039
SP://Q9R182	ANGL3_MOUSE Angiopoietin_related protein 3 OS=Mus musculus GN=Angptl3 PE=2 SV=1	2	1	3	1	0.896267	0.690825
SP://Q8K4E0	ALMS1_MOUSE Alstrom syndrome protein 1 homolog OS=Mus musculus GN=Alms1 PE=1 SV=2	2	2	11	1	1.42022	0.690816
SP://P62806	H4_MOUSE Histone H4 OS=Mus musculus GN=Hist1h4a PE=1 SV=2	3	3	57	1	0.687882	0.690077
SP://Q63ZW6	Q63ZW6_MOUSE Col4a5 protein OS=Mus musculus GN=Col4a5 PE=2 SV=1	2	2	20	1	1.0834	0.689238
SP://O08759	UBE3A_MOUSE Ubiquitin_protein ligase E3A OS=Mus musculus GN=Ube3a PE=2 SV=1	2	2	3	1	1.1891	0.688592
SP://Q8C4J0	CCD60_MOUSE Coiled_coil domain_containing protein 60 OS=Mus musculus GN=Ccdc60 PE=2 SV=1	2	2	2	1	1.1118	0.685685
SP://Q99MJ9	DDX50_MOUSE ATP_dependent RNA helicase DDX50 OS=Mus musculus GN=Ddx50 PE=2 SV=1	2	2	2	1	1.28732	0.684646
SP://Q9QZR9	CO4A4_MOUSE Collagen alpha_4(IV) chain OS=Mus musculus GN=Col4a4 PE=2 SV=1	2	2	3	1	0.860503	0.683203
SP://D3Z363	D3Z363_MOUSE T_lymphocyte activation antigen CD86 (Fragment) OS=Mus musculus GN=Cd86 PE=2 SV=1	2	1	11	1	1.32733	0.680545
SP://Q9QZ85	IIGP1_MOUSE Interferon_inducible GTPase 1 OS=Mus musculus GN=Iigp1 PE=1 SV=2	2	2	19	1	0.83146	0.679899
SP://Q3V0B4	CC108_MOUSE Coiled_coil domain_containing protein 108 OS=Mus musculus GN=Ccdc108 PE=1 SV=1	2	2	3	1	1.12392	0.679598
SP://Q922B2	SYDC_MOUSE Aspartate__tRNA ligase_ cytoplasmic OS=Mus musculus GN=Dars PE=2 SV=2	2	2	5	1	1.21647	0.678629
SP://P25233	NECD_MOUSE Necdin OS=Mus musculus GN=Ndn PE=1 SV=1	2	3	8	1	0.843019	0.676121
SP://A2AUM9	A2AUM9_MOUSE Protein Cep152 OS=Mus musculus GN=Cep152 PE=2 SV=1	2	3	21	1	0.800174	0.67571
SP://P20060	HEXB_MOUSE Beta_hexosaminidase subunit beta OS=Mus musculus GN=Hexb PE=2 SV=2	2	2	55	1	0.560512	0.675576
SP://Q03145	EPHA2_MOUSE Ephrin type_A receptor 2 OS=Mus musculus GN=Epha2 PE=1 SV=3	2	2	10	1	1.42273	0.671232
SP://Q99J36	THUM1_MOUSE THUMP domain_containing protein 1 OS=Mus musculus GN=Thumpd1 PE=1 SV=1	2	3	14	1	0.766357	0.670517
SP://Q9WUU9	MCM3A_MOUSE 80 kDa MCM3_associated protein OS=Mus musculus GN=Mcm3ap PE=2 SV=2	2	2	3	1	0.681147	0.667583
SP://E9PU88	E9PU88_MOUSE Protein Zfp873 OS=Mus musculus GN=Zfp873 PE=4 SV=1	2	2	10	1	0.811059	0.667233
SP://Q8BZ52	FSD2_MOUSE Fibronectin type III and SPRY domain_containing protein 2 OS=Mus musculus GN=Fsd2 PE=2 SV=2	2	2	7	1	0.752395	0.66685
SP://Q8BW70	UBP38_MOUSE Ubiquitin carboxyl_terminal hydrolase 38 OS=Mus musculus GN=Usp38 PE=2 SV=2	2	2	20	1	0.458238	0.666194
SP://P10605	CATB_MOUSE Cathepsin B OS=Mus musculus GN=Ctsb PE=1 SV=2	3	3	73	1	0.822391	0.653981
SP://Q8R4I1	ATX7_MOUSE Ataxin_7 OS=Mus musculus GN=Atxn7 PE=1 SV=2	3	3	5	1	0.813911	0.652318
SP://Q3UHD2	GFOD1_MOUSE Glucose_fructose oxidoreductase domain_containing protein 1 OS=Mus musculus GN=Gfod1 PE=2 SV=1	2	2	7	1	0.750506	0.648542
SP://A2A5F7	A2A5F7_MOUSE Potassium voltage_gated channel_ subfamily H (Eag_related)_ member 4 OS=Mus musculus GN=Kcnh4 PE=2 SV=1	2	2	12	1	0.829136	0.631348
SP://P23780	BGAL_MOUSE Beta_galactosidase OS=Mus musculus GN=Glb1 PE=2 SV=1	2	2	4	1	0.6245	0.622973
SP://A2AER3	A2AER3_MOUSE UDP_galactose translocator OS=Mus musculus GN=Slc35a2 PE=2 SV=1	2	2	5	1	1.10258	0.618002
SP://Q8BGQ7	SYAC_MOUSE Alanine__tRNA ligase_ cytoplasmic OS=Mus musculus GN=Aars PE=1 SV=1	2	2	4	1	0.358327	0.616356
SP://Q3V1M1	IGS10_MOUSE Immunoglobulin superfamily member 10 OS=Mus musculus GN=Igsf10 PE=2 SV=2	2	2	4	1	0.606223	0.614387
SP://Q80TS7	DEND_MOUSE Dendrin OS=Mus musculus GN=Ddn PE=1 SV=3	2	2	3	1	0.501607	0.601019
SP://Q6U7R4	TIMD4_MOUSE T_cell immunoglobulin and mucin domain_containing protein 4 OS=Mus musculus GN=Timd4 PE=1 SV=2	2	2	47	1	0.570378	0.590341
SP://Q3UQ05	Q3UQ05_MOUSE Protein Bpifb5 OS=Mus musculus GN=Bpifb5 PE=2 SV=1	2	2	5	1	1.55952	0.578103
SP://P70424	ERBB2_MOUSE Receptor tyrosine_protein kinase erbB_2 OS=Mus musculus GN=Erbb2 PE=1 SV=3	2	2	13	1	0.380723	0.569948
SP://Q3V1V3	ESF1_MOUSE ESF1 homolog OS=Mus musculus GN=Esf1 PE=1 SV=1	2	2	13	1	0.896373	0.561159
SP://Q8BKP2	Q8BKP2_MOUSE Protein Zfp189 OS=Mus musculus GN=Zfp189 PE=2 SV=1	2	1	4	1	0.469949	0.557484
SP://P01027	CO3_MOUSE Complement C3 OS=Mus musculus GN=C3 PE=1 SV=3	4	4	29	1	0.719934	0.541929
SP://Q6WQJ1	DGLA_MOUSE Sn1_specific diacylglycerol lipase alpha OS=Mus musculus GN=Dagla PE=1 SV=2	2	2	7	1	0.768878	0.535796
SP://Q8BMJ2	SYLC_MOUSE Leucine__tRNA ligase_ cytoplasmic OS=Mus musculus GN=Lars PE=2 SV=2	2	2	5	1	0.692834	0.527583
SP://A2ARV4	LRP2_MOUSE Low_density lipoprotein receptor_related protein 2 OS=Mus musculus GN=Lrp2 PE=1 SV=1	2	2	4	1	0.716869	0.527235
SP://Q8K2Q0	COMD9_MOUSE COMM domain_containing protein 9 OS=Mus musculus GN=Commd9 PE=2 SV=3	2	3	33	1	0.337041	0.525344
SP://Q99KH8	STK24_MOUSE Serine/threonine_protein kinase 24 OS=Mus musculus GN=Stk24 PE=1 SV=1	3	2	4	1	0.503496	0.514593
SP://B1AR69	B1AR69_MOUSE Protein Myh13 OS=Mus musculus GN=Myh13 PE=4 SV=1	2	2	3	1	0.130524	0.514472
SP://P80560	PTPR2_MOUSE Receptor_type tyrosine_protein phosphatase N2 OS=Mus musculus GN=Ptprn2 PE=1 SV=2	2	2	3	1	0.533719	0.506688
SP://Q8BR92	PALM2_MOUSE Paralemmin_2 OS=Mus musculus GN=Palm2 PE=1 SV=1	2	2	8	1	0.671047	0.497334
SP://Q0ZLH2	PJVK_MOUSE Pejvakin OS=Mus musculus GN=Pjvk PE=1 SV=1	2	2	8	1	0.677722	0.490549
SP://Q5F2E8	TAOK1_MOUSE Serine/threonine_protein kinase TAO1 OS=Mus musculus GN=Taok1 PE=1 SV=1	2	2	2	1	0.323245	0.48983
SP://O54749	CP2J5_MOUSE Cytochrome P450 2J5 OS=Mus musculus GN=Cyp2j5 PE=2 SV=1	2	2	8	1	0.75843	0.482564
SP://O70303	CIDEB_MOUSE Cell death activator CIDE_B OS=Mus musculus GN=Cideb PE=1 SV=2	2	2	2	1	0.866935	0.440779
SP://Q8K031	STAR8_MOUSE StAR_related lipid transfer protein 8 OS=Mus musculus GN=Stard8 PE=1 SV=2	2	2	2	1	0.641595	0.398048
SP://Q91X72	HEMO_MOUSE Hemopexin OS=Mus musculus GN=Hpx PE=1 SV=2	16	21	1243	1	0.285884	0.36335
SP://Q9D2H5	TRI42_MOUSE Tripartite motif_containing protein 42 OS=Mus musculus GN=Trim42 PE=2 SV=2	2	2	35	1	0.575477	0.348461
SP://Q64687	SIA8A_MOUSE Alpha_N_acetylneuraminide alpha_2_8_sialyltransferase OS=Mus musculus GN=St8sia1 PE=1 SV=2	2	2	32	1	0.260456	0.329443
SP://Q9WV56	GDF2_MOUSE Growth/differentiation factor 2 OS=Mus musculus GN=Gdf2 PE=2 SV=2	2	2	3	1	0.264201	0.294485
SP://O08672	KIFC2_MOUSE Kinesin_like protein KIFC2 OS=Mus musculus GN=Kifc2 PE=2 SV=1	4	3	14	1	0.234151	0.283902
SP://A2BDX3	MOCS3_MOUSE Adenylyltransferase and sulfurtransferase MOCS3 OS=Mus musculus GN=Mocs3 PE=2 SV=1	2	2	33	1	0.11654	0.281814
SP://Q8K0E8	FIBB_MOUSE Fibrinogen beta chain OS=Mus musculus GN=Fgb PE=2 SV=1	4	4	105	1	0.131412	0.212216
SP://Q99PJ1-13	PCD15_MOUSE Isoform 13 of Protocadherin_15 OS=Mus musculus GN=Pcdh15	2	1	8	1	0.10968	0.204288
SP://Q8VCM7	FIBG_MOUSE Fibrinogen gamma chain OS=Mus musculus GN=Fgg PE=2 SV=1	3	3	125	1	0.154088	0.165449
SP://Q91XL1	Q91XL1_MOUSE Leucine_rich HEV glycoprotein (Precursor) OS=Mus musculus GN=Lrg1 PE=2 SV=1	2	2	62	1	0.109442	0.130304
SP://Q61646	HPT_MOUSE Haptoglobin OS=Mus musculus GN=Hp PE=1 SV=1	2	2	32	1	0.0746572	0.115765
